# Supplementary material for: CellMapper: rapid and accurate inference of gene expression in difficult-to-isolate cell types
Source: Genome Biol. 2016 Sep 29;17:201. doi: 10.1186/s13059-016-1062-5 (PMC5043525; doi:10.1186/s13059-016-1062-5)
Supplement: Additional file 7: — CellMapper predictions for each of the 30 cell types. (XLSX 2677 kb) [file 13059_2016_1062_MOESM7_ESM.xlsx]

## Sheet: Adipocytes
No.	FDR	Entrez ID	Gene	Description
1	1.64194e-155	9370	ADIPOQ	adiponectin, C1Q and collagen domain containing
2	2.54967e-140	5346	PLIN1	perilipin 1
3	1.50792e-97	125	ADH1B	alcohol dehydrogenase 1B (class I), beta polypeptide
4	1.90964e-77	4023	LPL	lipoprotein lipase
5	5.85568e-73	948	CD36	CD36 molecule (thrombospondin receptor)
6	8.09385e-50	8639	AOC3	amine oxidase, copper containing 3 (vascular adhesion protein 1)
7	3.70649e-43	729359	PLIN4	perilipin 4
8	1.32561e-39	56920	SEMA3G	sema domain, immunoglobulin domain (Ig), short basic domain, secreted, (semaphorin) 3G
9	1.11372e-37	2819	GPD1	glycerol-3-phosphate dehydrogenase 1 (soluble)
10	5.7199e-36	63924	CIDEC	cell death-inducing DFFA-like effector c
11	2.07909e-35	1675	CFD	complement factor D (adipsin)
12	2.3373e-28	5468	PPARG	peroxisome proliferator-activated receptor gamma
13	3.77281e-28	2171	FABP5	fatty acid binding protein 5 (psoriasis-associated)
14	3.57924e-26	3952	LEP	leptin
15	5.2853e-26	32	ACACB	acetyl-CoA carboxylase beta
16	3.49408e-24	5166	PDK4	pyruvate dehydrogenase kinase, isozyme 4
17	5.57095e-24	3991	LIPE	lipase, hormone-sensitive
18	2.843e-23	91851	CHRDL1	chordin-like 1
19	3.05187e-23	1149	CIDEA	cell death-inducing DFFA-like effector a
20	4.35071e-22	54873	PALMD	palmdelphin
21	1.01532e-20	51705	EMCN	endomucin
22	1.31433e-19	50486	G0S2	G0/G1switch 2
23	6.04363e-19	5950	RBP4	retinol binding protein 4, plasma
24	6.3871e-19	1805	DPT	dermatopontin
25	8.00186e-19	7450	VWF	von Willebrand factor
26	1.98361e-18	80704	SLC19A3	solute carrier family 19, member 3
27	2.10697e-18	2690	GHR	growth hormone receptor
28	5.30854e-18	7079	TIMP4	TIMP metallopeptidase inhibitor 4
29	7.39932e-18	26577	PCOLCE2	procollagen C-endopeptidase enhancer 2
30	8.47333e-18	8483	CILP	cartilage intermediate layer protein, nucleotide pyrophosphohydrolase
31	4.51395e-17	2878	GPX3	glutathione peroxidase 3 (plasma)
32	9.6437e-17	339524	LOC339524	uncharacterized LOC339524
33	4.12068e-16	364	AQP7	aquaporin 7
34	1.31986e-15	4360	MRC1	mannose receptor, C type 1
35	2.11881e-15	57678	GPAM	glycerol-3-phosphate acyltransferase, mitochondrial
36	2.27351e-15	2180	ACSL1	acyl-CoA synthetase long-chain family member 1
37	2.55643e-15	2327	FMO2	flavin containing monooxygenase 2 (non-functional)
38	2.92474e-15	8322	FZD4	frizzled family receptor 4
39	3.95892e-15	79812	MMRN2	multimerin 2
40	5.05015e-15	6358	CCL14	chemokine (C-C motif) ligand 14
41	5.31521e-15	146894	CD300LG	CD300 molecule-like family member g
42	8.41746e-15	1003	CDH5	cadherin 5, type 2 (vascular endothelium)
43	4.04485e-14	64123	ELTD1	EGF, latrophilin and seven transmembrane domain containing 1
44	5.38764e-14	10351	ABCA8	ATP-binding cassette, sub-family A (ABC1), member 8
45	6.13082e-14	116362	RBP7	retinol binding protein 7, cellular
46	1.69688e-13	2532	DARC	Duffy blood group, chemokine receptor
47	1.85031e-13	2273	FHL1	four and a half LIM domains 1
48	2.97854e-13	84649	DGAT2	diacylglycerol O-acyltransferase 2
49	5.27991e-13	4223	MEOX2	mesenchyme homeobox 2
50	8.03432e-13	8406	SRPX	sushi-repeat containing protein, X-linked
51	1.65806e-12	5175	PECAM1	platelet/endothelial cell adhesion molecule
52	2.99315e-12	10062	NR1H3	nuclear receptor subfamily 1, group H, member 3
53	3.0563e-12	4481	MSR1	macrophage scavenger receptor 1
54	7.56118e-12	3479	IGF1	insulin-like growth factor 1 (somatomedin C)
55	9.5074e-12	5157	PDGFRL	platelet-derived growth factor receptor-like
56	1.64799e-11	6363	CCL19	chemokine (C-C motif) ligand 19
57	2.93612e-11	79987	SVEP1	sushi, von Willebrand factor type A, EGF and pentraxin domain containing 1
58	2.93612e-11	6387	CXCL12	chemokine (C-X-C motif) ligand 12
59	2.98755e-11	64102	TNMD	tenomodulin
60	4.25311e-11	51338	MS4A4A	membrane-spanning 4-domains, subfamily A, member 4
61	4.4779e-11	10974	C10orf116	chromosome 10 open reading frame 116
62	4.65387e-11	286753	TUSC5	tumor suppressor candidate 5
63	5.41098e-11	123	PLIN2	perilipin 2
64	1.26599e-10	81035	COLEC12	collectin sub-family member 12
65	1.49154e-10	11326	VSIG4	V-set and immunoglobulin domain containing 4
66	1.75161e-10	4327	MMP19	matrix metallopeptidase 19
67	1.8994e-10	54884	RETSAT	retinol saturase (all-trans-retinol 13,14-reductase)
68	2.36409e-10	10894	LYVE1	lymphatic vessel endothelial hyaluronan receptor 1
69	3.04277e-10	80760	ITIH5	inter-alpha-trypsin inhibitor heavy chain family, member 5
70	4.07046e-10	130399	ACVR1C	activin A receptor, type IC
71	4.23126e-10	57104	PNPLA2	patatin-like phospholipase domain containing 2
72	5.47387e-10	347	APOD	apolipoprotein D
73	6.68965e-10	28984	C13orf15	chromosome 13 open reading frame 15
74	7.63862e-10	7075	TIE1	tyrosine kinase with immunoglobulin-like and EGF-like domains 1
75	1.18493e-09	10580	SORBS1	sorbin and SH3 domain containing 1
76	1.29204e-09	56246	MRAP	melanocortin 2 receptor accessory protein
77	1.37512e-09	641700	ECSCR	endothelial cell-specific chemotaxis regulator
78	1.51312e-09	7069	THRSP	thyroid hormone responsive
79	2.14163e-09	54209	TREM2	triggering receptor expressed on myeloid cells 2
80	2.72742e-09	80310	PDGFD	platelet derived growth factor D
81	2.72742e-09	3032	HADHB	hydroxyacyl-CoA dehydrogenase/3-ketoacyl-CoA thiolase/enoyl-CoA hydratase (trifunctional protein), beta subunit
82	3e-09	1306	COL15A1	collagen, type XV, alpha 1
83	3.67853e-09	3910	LAMA4	laminin, alpha 4
84	4.45221e-09	4256	MGP	matrix Gla protein
85	4.45221e-09	2	A2M	alpha-2-macroglobulin
86	5.88666e-09	22899	ARHGEF15	Rho guanine nucleotide exchange factor (GEF) 15
87	6e-09	857	CAV1	caveolin 1, caveolae protein, 22kDa
88	8.72153e-09	5502	PPP1R1A	protein phosphatase 1, regulatory (inhibitor) subunit 1A
89	1.04569e-08	153579	BTNL9	butyrophilin-like 9
90	1.25274e-08	6423	SFRP2	secreted frizzled-related protein 2
91	1.25601e-08	23659	PLA2G15	phospholipase A2, group XV
92	1.41812e-08	1050	CEBPA	CCAAT/enhancer binding protein (C/EBP), alpha
93	1.56013e-08	58475	MS4A7	membrane-spanning 4-domains, subfamily A, member 7
94	1.78603e-08	7060	THBS4	thrombospondin 4
95	1.96733e-08	10631	POSTN	periostin, osteoblast specific factor
96	2.10997e-08	7122	CLDN5	claudin 5
97	3.3e-08	6362	CCL18	chemokine (C-C motif) ligand 18 (pulmonary and activation-regulated)
98	3.68312e-08	5824	PEX19	peroxisomal biogenesis factor 19
99	3.79331e-08	30835	CD209	CD209 molecule
100	3.94565e-08	22918	CD93	CD93 molecule
101	4.16756e-08	713	C1QB	complement component 1, q subcomponent, B chain
102	4.61607e-08	2217	FCGRT	Fc fragment of IgG, receptor, transporter, alpha
103	5.86352e-08	79686	LINC00341	long intergenic non-protein coding RNA 341
104	5.97749e-08	3033	HADH	hydroxyacyl-CoA dehydrogenase
105	6.36225e-08	128346	C1orf162	chromosome 1 open reading frame 162
106	6.72822e-08	9535	GMFG	glia maturation factor, gamma
107	6.93607e-08	10457	GPNMB	glycoprotein (transmembrane) nmb
108	6.93607e-08	1346	COX7A1	cytochrome c oxidase subunit VIIa polypeptide 1 (muscle)
109	8.6e-08	51129	ANGPTL4	angiopoietin-like 4
110	9.24136e-08	729	C6	complement component 6
111	1.0612e-07	5733	PTGER3	prostaglandin E receptor 3 (subtype EP3)
112	1.06814e-07	221395	GPR116	G protein-coupled receptor 116
113	1.09e-07	847	CAT	catalase
114	1.1012e-07	1842	ECM2	extracellular matrix protein 2, female organ and adipocyte specific
115	1.32834e-07	8908	GYG2	glycogenin 2
116	1.35899e-07	8829	NRP1	neuropilin 1
117	1.38136e-07	94	ACVRL1	activin A receptor type II-like 1
118	1.42133e-07	4250	SCGB2A2	secretoglobin, family 2A, member 2
119	1.5726e-07	10395	DLC1	deleted in liver cancer 1
120	1.67e-07	83483	PLVAP	plasmalemma vesicle associated protein
121	1.7091e-07	3791	KDR	kinase insert domain receptor (a type III receptor tyrosine kinase)
122	1.85651e-07	2034	EPAS1	endothelial PAS domain protein 1
123	2.09e-07	1634	DCN	decorin
124	2.13511e-07	2359	FPR3	formyl peptide receptor 3
125	2.51315e-07	5519	PPP2R1B	protein phosphatase 2, regulatory subunit A, beta
126	2.90099e-07	341	APOC1	apolipoprotein C-I
127	2.92851e-07	358	AQP1	aquaporin 1 (Colton blood group)
128	3.00611e-07	718	C3	complement component 3
129	3.20078e-07	54538	ROBO4	roundabout, axon guidance receptor, homolog 4 (Drosophila)
130	3.80704e-07	81501	TM7SF4	transmembrane 7 superfamily member 4
131	4.80234e-07	7056	THBD	thrombomodulin
132	4.80234e-07	2110	ETFDH	electron-transferring-flavoprotein dehydrogenase
133	4.9592e-07	80177	MYCT1	myc target 1
134	5.30426e-07	1043	CD52	CD52 molecule
135	5.31788e-07	1311	COMP	cartilage oligomeric matrix protein
136	5.5e-07	23460	ABCA6	ATP-binding cassette, sub-family A (ABC1), member 6
137	5.71886e-07	54345	SOX18	SRY (sex determining region Y)-box 18
138	5.91852e-07	8076	MFAP5	microfibrillar associated protein 5
139	5.94718e-07	1601	DAB2	disabled homolog 2, mitogen-responsive phosphoprotein (Drosophila)
140	6.73131e-07	284119	PTRF	polymerase I and transcript release factor
141	8.15766e-07	2934	GSN	gelsolin
142	8.43764e-07	2022	ENG	endoglin
143	9.72624e-07	9547	CXCL14	chemokine (C-X-C motif) ligand 14
144	9.84388e-07	2701	GJA4	gap junction protein, alpha 4, 37kDa
145	1.02724e-06	5577	PRKAR2B	protein kinase, cAMP-dependent, regulatory, type II, beta
146	1.16283e-06	286133	SCARA5	scavenger receptor class A, member 5 (putative)
147	1.19071e-06	712	C1QA	complement component 1, q subcomponent, A chain
148	1.21061e-06	5105	PCK1	phosphoenolpyruvate carboxykinase 1 (soluble)
149	1.29689e-06	51100	SH3GLB1	SH3-domain GRB2-like endophilin B1
150	1.46146e-06	730	C7	complement component 7
151	1.4751e-06	966	CD59	CD59 molecule, complement regulatory protein
152	1.541e-06	5376	PMP22	peripheral myelin protein 22
153	1.541e-06	11145	PLA2G16	phospholipase A2, group XVI
154	1.73668e-06	3030	HADHA	hydroxyacyl-CoA dehydrogenase/3-ketoacyl-CoA thiolase/enoyl-CoA hydratase (trifunctional protein), alpha subunit
155	1.84039e-06	474344	GIMAP6	GTPase, IMAP family member 6
156	1.8978e-06	1513	CTSK	cathepsin K
157	2.21353e-06	788	SLC25A20	solute carrier family 25 (carnitine/acylcarnitine translocase), member 20
158	2.21743e-06	1528	CYB5A	cytochrome b5 type A (microsomal)
159	2.29956e-06	2681	GGTA1P	glycoprotein, alpha-galactosyltransferase 1 pseudogene
160	2.38465e-06	11309	SLCO2B1	solute carrier organic anion transporter family, member 2B1
161	2.47654e-06	90853	SPOCD1	SPOC domain containing 1
162	2.66006e-06	54829	ASPN	asporin
163	2.95693e-06	79742	CXorf36	chromosome X open reading frame 36
164	3.11262e-06	2350	FOLR2	folate receptor 2 (fetal)
165	4.0359e-06	2879	GPX4	glutathione peroxidase 4 (phospholipid hydroperoxidase)
166	4.12817e-06	152273	FGD5	FYVE, RhoGEF and PH domain containing 5
167	4.30582e-06	4060	LUM	lumican
168	4.52094e-06	11067	C10orf10	chromosome 10 open reading frame 10
169	4.52094e-06	64641	EBF2	early B-cell factor 2
170	5.57712e-06	23158	TBC1D9	TBC1 domain family, member 9 (with GRAM domain)
171	6.11659e-06	8404	SPARCL1	SPARC-like 1 (hevin)
172	6.13934e-06	5641	LGMN	legumain
173	6.35911e-06	4837	NNMT	nicotinamide N-methyltransferase
174	6.42588e-06	1645	AKR1C1	aldo-keto reductase family 1, member C1 (dihydrodiol dehydrogenase 1; 20-alpha (3-alpha)-hydroxysteroid dehydrogenase)
175	6.6481e-06	1293	COL6A3	collagen, type VI, alpha 3
176	7.75746e-06	9332	CD163	CD163 molecule
177	8.53191e-06	7048	TGFBR2	transforming growth factor, beta receptor II (70/80kDa)
178	9.53108e-06	57758	SCUBE2	signal peptide, CUB domain, EGF-like 2
179	9.61681e-06	7123	CLEC3B	C-type lectin domain family 3, member B
180	1.0868e-05	10266	RAMP2	receptor (G protein-coupled) activity modifying protein 2
181	1.09777e-05	151887	CCDC80	coiled-coil domain containing 80
182	1.12927e-05	2012	EMP1	epithelial membrane protein 1
183	1.26313e-05	79785	RERGL	RERG/RAS-like
184	1.26313e-05	11343	MGLL	monoglyceride lipase
185	1.29151e-05	2625	GATA3	GATA binding protein 3
186	1.29151e-05	10186	LHFP	lipoma HMGIC fusion partner
187	1.33974e-05	7148	TNXB	tenascin XB
188	1.4957e-05	55315	SLC29A3	solute carrier family 29 (nucleoside transporters), member 3
189	1.53201e-05	4811	NID1	nidogen 1
190	1.62964e-05	152831	KLB	klotho beta
191	1.62964e-05	54922	RASIP1	Ras interacting protein 1
192	1.68414e-05	375061	FAM89A	family with sequence similarity 89, member A
193	1.69819e-05	23235	SIK2	salt-inducible kinase 2
194	1.72447e-05	63923	TNN	tenascin N
195	1.75543e-05	185	AGTR1	angiotensin II receptor, type 1
196	1.75543e-05	2200	FBN1	fibrillin 1
197	1.79174e-05	1282	COL4A1	collagen, type IV, alpha 1
198	2.10777e-05	4259	MGST3	microsomal glutathione S-transferase 3
199	2.21612e-05	51099	ABHD5	abhydrolase domain containing 5
200	2.21612e-05	3764	KCNJ8	potassium inwardly-rectifying channel, subfamily J, member 8
201	2.21612e-05	1593	CYP27A1	cytochrome P450, family 27, subfamily A, polypeptide 1
202	2.30545e-05	1193	CLIC2	chloride intracellular channel 2
203	2.47259e-05	2192	FBLN1	fibulin 1
204	2.56366e-05	145389	SLC38A6	solute carrier family 38, member 6
205	2.66278e-05	3912	LAMB1	laminin, beta 1
206	2.861e-05	7078	TIMP3	TIMP metallopeptidase inhibitor 3
207	2.861e-05	6035	RNASE1	ribonuclease, RNase A family, 1 (pancreatic)
208	2.92845e-05	4257	MGST1	microsomal glutathione S-transferase 1
209	3.053e-05	27286	SRPX2	sushi-repeat containing protein, X-linked 2
210	3.13409e-05	51267	CLEC1A	C-type lectin domain family 1, member A
211	3.55682e-05	132720	C4orf32	chromosome 4 open reading frame 32
212	3.57835e-05	56833	SLAMF8	SLAM family member 8
213	3.65752e-05	10252	SPRY1	sprouty homolog 1, antagonist of FGF signaling (Drosophila)
214	3.7583e-05	10493	VAT1	vesicle amine transport protein 1 homolog (T. californica)
215	3.7583e-05	84263	HSDL2	hydroxysteroid dehydrogenase like 2
216	3.85746e-05	5320	PLA2G2A	phospholipase A2, group IIA (platelets, synovial fluid)
217	3.90659e-05	10350	ABCA9	ATP-binding cassette, sub-family A (ABC1), member 9
218	3.979e-05	6368	CCL23	chemokine (C-C motif) ligand 23
219	3.979e-05	1036	CDO1	cysteine dioxygenase, type I
220	4.09153e-05	37	ACADVL	acyl-CoA dehydrogenase, very long chain
221	4.43336e-05	50507	NOX4	NADPH oxidase 4
222	4.59314e-05	9144	SYNGR2	synaptogyrin 2
223	4.68273e-05	6347	CCL2	chemokine (C-C motif) ligand 2
224	4.68273e-05	4121	MAN1A1	mannosidase, alpha, class 1A, member 1
225	5.02206e-05	114902	C1QTNF5	C1q and tumor necrosis factor related protein 5
226	5.42013e-05	6586	SLIT3	slit homolog 3 (Drosophila)
227	6.03961e-05	6414	SEPP1	selenoprotein P, plasma, 1
228	6.20097e-05	48	ACO1	aconitase 1, soluble
229	6.31912e-05	4855	NOTCH4	notch 4
230	6.31912e-05	400258	C14orf180	chromosome 14 open reading frame 180
231	6.31912e-05	256949	KANK3	KN motif and ankyrin repeat domains 3
232	6.49601e-05	5787	PTPRB	protein tyrosine phosphatase, receptor type, B
233	6.53184e-05	710	SERPING1	serpin peptidase inhibitor, clade G (C1 inhibitor), member 1
234	6.69069e-05	1959	EGR2	early growth response 2
235	7.53814e-05	6038	RNASE4	ribonuclease, RNase A family, 4
236	7.84669e-05	126669	SHE	Src homology 2 domain containing E
237	8.10868e-05	10560	SLC19A2	solute carrier family 19 (thiamine transporter), member 2
238	8.18657e-05	30844	EHD4	EH-domain containing 4
239	8.46022e-05	2202	EFEMP1	EGF containing fibulin-like extracellular matrix protein 1
240	8.67668e-05	23531	MMD	monocyte to macrophage differentiation-associated
241	8.67668e-05	845	CASQ2	calsequestrin 2 (cardiac muscle)
242	9.09622e-05	51296	SLC15A3	solute carrier family 15, member 3
243	0.000102255	2615	LRRC32	leucine rich repeat containing 32
244	0.000102255	4973	OLR1	oxidized low density lipoprotein (lectin-like) receptor 1
245	0.000103207	8839	WISP2	WNT1 inducible signaling pathway protein 2
246	0.000103207	84935	C13orf33	chromosome 13 open reading frame 33
247	0.000103207	2335	FN1	fibronectin 1
248	0.000103434	219654	ZCCHC24	zinc finger, CCHC domain containing 24
249	0.00010532	84179	MFSD7	major facilitator superfamily domain containing 7
250	0.000113078	7145	TNS1	tensin 1
251	0.000115573	25878	MXRA5	matrix-remodelling associated 5
252	0.000115817	5547	PRCP	prolylcarboxypeptidase (angiotensinase C)
253	0.00012041	7010	TEK	TEK tyrosine kinase, endothelial
254	0.00012041	338328	GPIHBP1	glycosylphosphatidylinositol anchored high density lipoprotein binding protein 1
255	0.000124518	6776	STAT5A	signal transducer and activator of transcription 5A
256	0.000125613	5138	PDE2A	phosphodiesterase 2A, cGMP-stimulated
257	0.000125613	947	CD34	CD34 molecule
258	0.00012628	23452	ANGPTL2	angiopoietin-like 2
259	0.000127032	1410	CRYAB	crystallin, alpha B
260	0.000128051	65124	SOWAHC	sosondowah ankyrin repeat domain family member C
261	0.000132977	126393	HSPB6	heat shock protein, alpha-crystallin-related, B6
262	0.000136946	5480	PPIC	peptidylprolyl isomerase C (cyclophilin C)
263	0.000142386	1891	ECH1	enoyl CoA hydratase 1, peroxisomal
264	0.000153312	8613	PPAP2B	phosphatidic acid phosphatase type 2B
265	0.000166685	29931	LINC00312	long intergenic non-protein coding RNA 312
266	0.000178904	2199	FBLN2	fibulin 2
267	0.000182749	23328	SASH1	SAM and SH3 domain containing 1
268	0.000182907	10555	AGPAT2	1-acylglycerol-3-phosphate O-acyltransferase 2 (lysophosphatidic acid acyltransferase, beta)
269	0.000193209	55303	GIMAP4	GTPase, IMAP family member 4
270	0.000203973	23643	LY96	lymphocyte antigen 96
271	0.000211594	65084	TMEM135	transmembrane protein 135
272	0.00021212	23129	PLXND1	plexin D1
273	0.000214066	6614	SIGLEC1	sialic acid binding Ig-like lectin 1, sialoadhesin
274	0.000225934	2828	GPR4	G protein-coupled receptor 4
275	0.000228138	1359	CPA3	carboxypeptidase A3 (mast cell)
276	0.000239169	112464	PRKCDBP	protein kinase C, delta binding protein
277	0.000239828	1646	AKR1C2	aldo-keto reductase family 1, member C2 (dihydrodiol dehydrogenase 2; bile acid binding protein; 3-alpha hydroxysteroid dehydrogenase, type III)
278	0.000248651	115330	GPR146	G protein-coupled receptor 146
279	0.000254763	23166	STAB1	stabilin 1
280	0.000258004	8800	PEX11A	peroxisomal biogenesis factor 11 alpha
281	0.000260018	761	CA3	carbonic anhydrase III, muscle specific
282	0.000265753	646324	LOC646324	uncharacterized LOC646324
283	0.000269051	26468	LHX6	LIM homeobox 6
284	0.000269051	10449	ACAA2	acetyl-CoA acyltransferase 2
285	0.000273054	4035	LRP1	low density lipoprotein receptor-related protein 1
286	0.000273795	80301	PLEKHO2	pleckstrin homology domain containing, family O member 2
287	0.000277314	57192	MCOLN1	mucolipin 1
288	0.000303767	1215	CMA1	chymase 1, mast cell
289	0.000309884	1281	COL3A1	collagen, type III, alpha 1
290	0.000310057	206338	AQPEP	laeverin
291	0.000311557	23503	ZFYVE26	zinc finger, FYVE domain containing 26
292	0.000312857	6319	SCD	stearoyl-CoA desaturase (delta-9-desaturase)
293	0.000312857	4222	MEOX1	mesenchyme homeobox 1
294	0.000317801	10184	LHFPL2	lipoma HMGIC fusion partner-like 2
295	0.000318239	8038	ADAM12	ADAM metallopeptidase domain 12
296	0.000318372	211	ALAS1	aminolevulinate, delta-, synthase 1
297	0.000342101	57514	ARHGAP31	Rho GTPase activating protein 31
298	0.000348521	338382	RAB7B	RAB7B, member RAS oncogene family
299	0.000354181	55691	FRMD4A	FERM domain containing 4A
300	0.00036467	1075	CTSC	cathepsin C
301	0.000368558	4633	MYL2	myosin, light chain 2, regulatory, cardiac, slow
302	0.000391333	2162	F13A1	coagulation factor XIII, A1 polypeptide
303	0.000393998	10628	TXNIP	thioredoxin interacting protein
304	0.000393998	23612	PHLDA3	pleckstrin homology-like domain, family A, member 3
305	0.000403205	79746	ECHDC3	enoyl CoA hydratase domain containing 3
306	0.000411158	4313	MMP2	matrix metallopeptidase 2 (gelatinase A, 72kDa gelatinase, 72kDa type IV collagenase)
307	0.000426512	54	ACP5	acid phosphatase 5, tartrate resistant
308	0.000431982	6453	ITSN1	intersectin 1 (SH3 domain protein)
309	0.000436621	57509	MTUS1	microtubule associated tumor suppressor 1
310	0.00043941	4128	MAOA	monoamine oxidase A
311	0.000440477	6367	CCL22	chemokine (C-C motif) ligand 22
312	0.000441878	219348	PLAC9	placenta-specific 9
313	0.000445414	55803	ADAP2	ArfGAP with dual PH domains 2
314	0.000449259	2326	FMO1	flavin containing monooxygenase 1
315	0.000457467	3988	LIPA	lipase A, lysosomal acid, cholesterol esterase
316	0.000461618	123803	NTAN1	N-terminal asparagine amidase
317	0.000472711	2760	GM2A	GM2 ganglioside activator
318	0.000481697	116835	HSPA12B	heat shock 70kD protein 12B
319	0.000483737	7136	TNNI2	troponin I type 2 (skeletal, fast)
320	0.000492204	3295	HSD17B4	hydroxysteroid (17-beta) dehydrogenase 4
321	0.000492204	10060	ABCC9	ATP-binding cassette, sub-family C (CFTR/MRP), member 9
322	0.000496946	4239	MFAP4	microfibrillar-associated protein 4
323	0.000525345	283050	LOC283050	uncharacterized LOC283050
324	0.000532152	25927	CNRIP1	cannabinoid receptor interacting protein 1
325	0.000532978	118430	MUCL1	mucin-like 1
326	0.000532978	6401	SELE	selectin E
327	0.000542236	5264	PHYH	phytanoyl-CoA 2-hydroxylase
328	0.000546498	8611	PPAP2A	phosphatidic acid phosphatase type 2A
329	0.000566066	3487	IGFBP4	insulin-like growth factor binding protein 4
330	0.000584673	6355	CCL8	chemokine (C-C motif) ligand 8
331	0.000591888	25903	OLFML2B	olfactomedin-like 2B
332	0.000599457	5176	SERPINF1	serpin peptidase inhibitor, clade F (alpha-2 antiplasmin, pigment epithelium derived factor), member 1
333	0.000609254	1284	COL4A2	collagen, type IV, alpha 2
334	0.000621139	8644	AKR1C3	aldo-keto reductase family 1, member C3 (3-alpha hydroxysteroid dehydrogenase, type II)
335	0.000621883	35	ACADS	acyl-CoA dehydrogenase, C-2 to C-3 short chain
336	0.000631308	196883	ADCY4	adenylate cyclase 4
337	0.000640183	2277	FIGF	c-fos induced growth factor (vascular endothelial growth factor D)
338	0.000750264	9079	LDB2	LIM domain binding 2
339	0.000750264	4881	NPR1	natriuretic peptide receptor A/guanylate cyclase A (atrionatriuretic peptide receptor A)
340	0.000750345	1290	COL5A2	collagen, type V, alpha 2
341	0.000750345	5207	PFKFB1	6-phosphofructo-2-kinase/fructose-2,6-biphosphatase 1
342	0.000773848	10161	LPAR6	lysophosphatidic acid receptor 6
343	0.000795474	83439	TCF7L1	transcription factor 7-like 1 (T-cell specific, HMG-box)
344	0.000795474	79365	BHLHE41	basic helix-loop-helix family, member e41
345	0.000843546	57007	CXCR7	chemokine (C-X-C motif) receptor 7
346	0.000863968	3384	ICAM2	intercellular adhesion molecule 2
347	0.000885474	23336	SYNM	synemin, intermediate filament protein
348	0.000899028	85479	DNAJC5B	DnaJ (Hsp40) homolog, subfamily C, member 5 beta
349	0.000914765	3459	IFNGR1	interferon gamma receptor 1
350	0.000921905	54988	ACSM5	acyl-CoA synthetase medium-chain family member 5
351	0.000923655	10990	LILRB5	leukocyte immunoglobulin-like receptor, subfamily B (with TM and ITIM domains), member 5
352	0.000946938	80832	APOL4	apolipoprotein L, 4
353	0.00109733	5525	PPP2R5A	protein phosphatase 2, regulatory subunit B', alpha
354	0.00112173	2669	GEM	GTP binding protein overexpressed in skeletal muscle
355	0.00112403	5155	PDGFB	platelet-derived growth factor beta polypeptide
356	0.0011309	1514	CTSL1	cathepsin L1
357	0.00117508	29969	MDFIC	MyoD family inhibitor domain containing
358	0.00117909	81575	APOLD1	apolipoprotein L domain containing 1
359	0.00118301	221749	PXDC1	PX domain containing 1
360	0.0012028	28971	C11orf67	chromosome 11 open reading frame 67
361	0.00123014	1431	CS	citrate synthase
362	0.00126199	3908	LAMA2	laminin, alpha 2
363	0.00126199	6482	ST3GAL1	ST3 beta-galactoside alpha-2,3-sialyltransferase 1
364	0.00126199	117248	GALNTL2	UDP-N-acetyl-alpha-D-galactosamine:polypeptide N-acetylgalactosaminyltransferase-like 2
365	0.00127436	11167	FSTL1	follistatin-like 1
366	0.00128047	57088	PLSCR4	phospholipid scramblase 4
367	0.00128047	255877	BCL6B	B-cell CLL/lymphoma 6, member B
368	0.00129045	10544	PROCR	protein C receptor, endothelial
369	0.00131243	64114	TMBIM1	transmembrane BAX inhibitor motif containing 1
370	0.00134388	2108	ETFA	electron-transfer-flavoprotein, alpha polypeptide
371	0.00135087	2030	SLC29A1	solute carrier family 29 (nucleoside transporters), member 1
372	0.00136164	1292	COL6A2	collagen, type VI, alpha 2
373	0.00143612	79026	AHNAK	AHNAK nucleoprotein
374	0.00145279	9462	RASAL2	RAS protein activator like 2
375	0.00146205	10268	RAMP3	receptor (G protein-coupled) activity modifying protein 3
376	0.00148964	51	ACOX1	acyl-CoA oxidase 1, palmitoyl
377	0.00148964	4286	MITF	microphthalmia-associated transcription factor
378	0.00153728	4053	LTBP2	latent transforming growth factor beta binding protein 2
379	0.0015908	221303	FAM162B	family with sequence similarity 162, member B
380	0.00161512	116159	CYYR1	cysteine/tyrosine-rich 1
381	0.00162585	8490	RGS5	regulator of G-protein signaling 5
382	0.0016935	1892	ECHS1	enoyl CoA hydratase, short chain, 1, mitochondrial
383	0.00178614	7805	LAPTM5	lysosomal protein transmembrane 5
384	0.00178614	217	ALDH2	aldehyde dehydrogenase 2 family (mitochondrial)
385	0.001809	2213	FCGR2B	Fc fragment of IgG, low affinity IIb, receptor (CD32)
386	0.00184101	25780	RASGRP3	RAS guanyl releasing protein 3 (calcium and DAG-regulated)
387	0.00191936	977	CD151	CD151 molecule (Raph blood group)
388	0.00195383	11138	TBC1D8	TBC1 domain family, member 8 (with GRAM domain)
389	0.00196499	151011	SEPT10	septin 10
390	0.0020219	202	AIM1	absent in melanoma 1
391	0.0020219	4162	MCAM	melanoma cell adhesion molecule
392	0.00203798	127435	PODN	podocan
393	0.00203798	7373	COL14A1	collagen, type XIV, alpha 1
394	0.00203954	157285	SGK223	homolog of rat pragma of Rnd2
395	0.00207939	187	APLNR	apelin receptor
396	0.00208042	25966	C2CD2	C2 calcium-dependent domain containing 2
397	0.00216487	1300	COL10A1	collagen, type X, alpha 1
398	0.0021889	8436	SDPR	serum deprivation response
399	0.0021889	2354	FOSB	FBJ murine osteosarcoma viral oncogene homolog B
400	0.00225714	23371	TENC1	tensin like C1 domain containing phosphatase (tensin 2)
401	0.00232988	7227	TRPS1	trichorhinophalangeal syndrome I
402	0.00233741	6445	SGCG	sarcoglycan, gamma (35kDa dystrophin-associated glycoprotein)
403	0.00233741	170371	C10orf128	chromosome 10 open reading frame 128
404	0.00233741	7905	REEP5	receptor accessory protein 5
405	0.00238973	858	CAV2	caveolin 2
406	0.00240453	1509	CTSD	cathepsin D
407	0.00245596	1408	CRY2	cryptochrome 2 (photolyase-like)
408	0.0024565	284367	SIGLECP3	sialic acid binding Ig-like lectin, pseudogene 3
409	0.0024565	5125	PCSK5	proprotein convertase subtilisin/kexin type 5
410	0.00247372	8884	SLC5A6	solute carrier family 5 (sodium-dependent vitamin transporter), member 6
411	0.00247742	28969	BZW2	basic leucine zipper and W2 domains 2
412	0.00251787	2321	FLT1	fms-related tyrosine kinase 1 (vascular endothelial growth factor/vascular permeability factor receptor)
413	0.00252597	7049	TGFBR3	transforming growth factor, beta receptor III
414	0.00253743	79652	TMEM204	transmembrane protein 204
415	0.00253743	7062	TCHH	trichohyalin
416	0.00255138	10203	CALCRL	calcitonin receptor-like
417	0.00264219	51063	CALHM2	calcium homeostasis modulator 2
418	0.00268544	80833	APOL3	apolipoprotein L, 3
419	0.00268544	8891	EIF2B3	eukaryotic translation initiation factor 2B, subunit 3 gamma, 58kDa
420	0.00268544	83468	GLT8D2	glycosyltransferase 8 domain containing 2
421	0.00268875	2191	FAP	fibroblast activation protein, alpha
422	0.00268875	6329	SCN4A	sodium channel, voltage-gated, type IV, alpha subunit
423	0.00279154	10965	ACOT2	acyl-CoA thioesterase 2
424	0.00283466	1158	CKM	creatine kinase, muscle
425	0.00290322	2078	ERG	v-ets erythroblastosis virus E26 oncogene homolog (avian)
426	0.0029184	50999	TMED5	transmembrane emp24 protein transport domain containing 5
427	0.00293784	94031	HTRA3	HtrA serine peptidase 3
428	0.00295628	25813	SAMM50	sorting and assembly machinery component 50 homolog (S. cerevisiae)
429	0.00295696	57124	CD248	CD248 molecule, endosialin
430	0.00295696	714	C1QC	complement component 1, q subcomponent, C chain
431	0.00299924	5918	RARRES1	retinoic acid receptor responder (tazarotene induced) 1
432	0.00299924	9459	ARHGEF6	Rac/Cdc42 guanine nucleotide exchange factor (GEF) 6
433	0.00301538	9249	DHRS3	dehydrogenase/reductase (SDR family) member 3
434	0.00304448	7177	TPSAB1	tryptase alpha/beta 1
435	0.00305619	11259	FILIP1L	filamin A interacting protein 1-like
436	0.00305619	3074	HEXB	hexosaminidase B (beta polypeptide)
437	0.00305619	26471	NUPR1	nuclear protein, transcriptional regulator, 1
438	0.00314536	11344	TWF2	twinfilin, actin-binding protein, homolog 2 (Drosophila)
439	0.00314536	157	ADRBK2	adrenergic, beta, receptor kinase 2
440	0.00317132	301	ANXA1	annexin A1
441	0.00327063	85358	SHANK3	SH3 and multiple ankyrin repeat domains 3
442	0.00332182	64499	TPSB2	tryptase beta 2 (gene/pseudogene)
443	0.00332182	1622	DBI	diazepam binding inhibitor (GABA receptor modulator, acyl-CoA binding protein)
444	0.00332182	7431	VIM	vimentin
445	0.0033575	55686	MREG	melanoregulin
446	0.00336208	3339	HSPG2	heparan sulfate proteoglycan 2
447	0.00340022	4000	LMNA	lamin A/C
448	0.00340064	5919	RARRES2	retinoic acid receptor responder (tazarotene induced) 2
449	0.00344625	4151	MB	myoglobin
450	0.00350197	55667	DENND4C	DENN/MADD domain containing 4C
451	0.00350197	7423	VEGFB	vascular endothelial growth factor B
452	0.0035517	23768	FLRT2	fibronectin leucine rich transmembrane protein 2
453	0.0035517	6289	SAA2	serum amyloid A2
454	0.00359438	79658	ARHGAP10	Rho GTPase activating protein 10
455	0.00359605	3913	LAMB2	laminin, beta 2 (laminin S)
456	0.00362669	7305	TYROBP	TYRO protein tyrosine kinase binding protein
457	0.00364338	8685	MARCO	macrophage receptor with collagenous structure
458	0.00366034	6840	SVIL	supervillin
459	0.00366791	9635	CLCA2	chloride channel accessory 2
460	0.0037211	5304	PIP	prolactin-induced protein
461	0.0037211	114876	OSBPL1A	oxysterol binding protein-like 1A
462	0.00372748	3176	HNMT	histamine N-methyltransferase
463	0.00393258	51474	LIMA1	LIM domain and actin binding 1
464	0.0039358	2184	FAH	fumarylacetoacetate hydrolase (fumarylacetoacetase)
465	0.0039358	53346	TM6SF1	transmembrane 6 superfamily member 1
466	0.00405156	4283	CXCL9	chemokine (C-X-C motif) ligand 9
467	0.00410799	1512	CTSH	cathepsin H
468	0.0041615	4781	NFIB	nuclear factor I/B
469	0.00418312	84870	RSPO3	R-spondin 3
470	0.00420721	10392	NOD1	nucleotide-binding oligomerization domain containing 1
471	0.00420721	7106	TSPAN4	tetraspanin 4
472	0.00420721	57381	RHOJ	ras homolog gene family, member J
473	0.00420848	7481	WNT11	wingless-type MMTV integration site family, member 11
474	0.00427164	55281	TMEM140	transmembrane protein 140
475	0.00432188	348	APOE	apolipoprotein E
476	0.00432188	3142	HLX	H2.0-like homeobox
477	0.00433344	139818	DOCK11	dedicator of cytokinesis 11
478	0.0043497	443	ASPA	aspartoacylase
479	0.00445541	23433	RHOQ	ras homolog gene family, member Q
480	0.00470171	221091	LRRN4CL	LRRN4 C-terminal like
481	0.00473844	7099	TLR4	toll-like receptor 4
482	0.00482414	54453	RIN2	Ras and Rab interactor 2
483	0.00482414	2109	ETFB	electron-transfer-flavoprotein, beta polypeptide
484	0.00482529	5734	PTGER4	prostaglandin E receptor 4 (subtype EP4)
485	0.00482529	5797	PTPRM	protein tyrosine phosphatase, receptor type, M
486	0.00482529	9034	CCRL2	chemokine (C-C motif) receptor-like 2
487	0.00482766	397	ARHGDIB	Rho GDP dissociation inhibitor (GDI) beta
488	0.00489894	2203	FBP1	fructose-1,6-bisphosphatase 1
489	0.00494071	51294	PCDH12	protocadherin 12
490	0.00496318	1051	CEBPB	CCAAT/enhancer binding protein (C/EBP), beta
491	0.00496396	440738	MAP1LC3C	microtubule-associated protein 1 light chain 3 gamma
492	0.00496936	283392	LOC283392	uncharacterized LOC283392
493	0.00511503	3270	HRC	histidine rich calcium binding protein
494	0.00511503	4774	NFIA	nuclear factor I/A
495	0.00511503	2331	FMOD	fibromodulin
496	0.00516455	79602	ADIPOR2	adiponectin receptor 2
497	0.0051716	91353	IGLL3P	immunoglobulin lambda-like polypeptide 3, pseudogene
498	0.00520004	23673	STX12	syntaxin 12
499	0.00521059	4125	MAN2B1	mannosidase, alpha, class 2B, member 1
500	0.00529236	2791	GNG11	guanine nucleotide binding protein (G protein), gamma 11

## Sheet: Astrocytes
No.	FDR	Entrez ID	Gene	Description
1	4.0553e-16	9071	CLDN10	claudin 10
2	1.37494e-15	6507	SLC1A3	solute carrier family 1 (glial high affinity glutamate transporter), member 3
3	7.43222e-15	25840	METTL7A	methyltransferase like 7A
4	1.90927e-13	83733	SLC25A18	solute carrier family 25 (mitochondrial carrier), member 18
5	1.90927e-13	348	APOE	apolipoprotein E
6	2.50395e-13	4329	ALDH6A1	aldehyde dehydrogenase 6 family, member A1
7	3.61988e-13	116238	TLCD1	TLC domain containing 1
8	3.15106e-12	83871	RAB34	RAB34, member RAS oncogene family
9	3.15106e-12	8659	ALDH4A1	aldehyde dehydrogenase 4 family, member A1
10	3.34708e-12	8613	PPAP2B	phosphatidic acid phosphatase type 2B
11	3.40752e-12	53919	SLCO1C1	solute carrier organic anion transporter family, member 1C1
12	3.65413e-12	202151	RANBP3L	RAN binding protein 3-like
13	4.44455e-12	64850	AGXT2L1	alanine-glyoxylate aminotransferase 2-like 1
14	7.86915e-12	57447	NDRG2	NDRG family member 2
15	7.86915e-12	146556	C16orf89	chromosome 16 open reading frame 89
16	1.05563e-11	5445	PON2	paraoxonase 2
17	1.33523e-11	2261	FGFR3	fibroblast growth factor receptor 3
18	1.4298e-11	10247	HRSP12	heat-responsive protein 12
19	1.80259e-11	8991	SELENBP1	selenium binding protein 1
20	2.0008e-11	2697	GJA1	gap junction protein, alpha 1, 43kDa
21	2.18126e-11	5360	PLTP	phospholipid transfer protein
22	3.94984e-11	7159	TP53BP2	tumor protein p53 binding protein, 2
23	3.94984e-11	8671	SLC4A4	solute carrier family 4, sodium bicarbonate cotransporter, member 4
24	8.04721e-11	8630	HSD17B6	hydroxysteroid (17-beta) dehydrogenase 6 homolog (mouse)
25	1.05076e-10	8424	BBOX1	butyrobetaine (gamma), 2-oxoglutarate dioxygenase (gamma-butyrobetaine hydroxylase) 1
26	1.05786e-10	658	BMPR1B	bone morphogenetic protein receptor, type IB
27	3.8229e-10	440556	FLJ42875	uncharacterized LOC440556
28	3.8229e-10	5625	PRODH	proline dehydrogenase (oxidase) 1
29	4.36107e-10	5348	FXYD1	FXYD domain containing ion transport regulator 1
30	5.91686e-10	1471	CST3	cystatin C
31	6.06401e-10	64759	TNS3	tensin 3
32	6.06401e-10	9843	HEPH	hephaestin
33	6.39069e-10	6506	SLC1A2	solute carrier family 1 (glial high affinity glutamate transporter), member 2
34	8.91008e-10	414149	ACBD7	acyl-CoA binding domain containing 7
35	1e-09	10449	ACAA2	acetyl-CoA acyltransferase 2
36	1.31277e-09	4257	MGST1	microsomal glutathione S-transferase 1
37	2e-09	2152	F3	coagulation factor III (thromboplastin, tissue factor)
38	3e-09	6657	SOX2	SRY (sex determining region Y)-box 2
39	3.21304e-09	7205	TRIP6	thyroid hormone receptor interactor 6
40	3.53634e-09	55349	CHDH	choline dehydrogenase
41	4.35415e-09	2202	EFEMP1	EGF containing fibulin-like extracellular matrix protein 1
42	6.0582e-09	8309	ACOX2	acyl-CoA oxidase 2, branched chain
43	6.80193e-09	6017	RLBP1	retinaldehyde binding protein 1
44	7.87368e-09	23209	MLC1	megalencephalic leukoencephalopathy with subcortical cysts 1
45	9.59491e-09	23580	CDC42EP4	CDC42 effector protein (Rho GTPase binding) 4
46	1.06378e-08	10461	MERTK	c-mer proto-oncogene tyrosine kinase
47	1.31316e-08	4907	NT5E	5'-nucleotidase, ecto (CD73)
48	1.37202e-08	57348	TTYH1	tweety homolog 1 (Drosophila)
49	1.5e-08	5764	PTN	pleiotrophin
50	1.50882e-08	94097	SFXN5	sideroflexin 5
51	2e-08	136	ADORA2B	adenosine A2b receptor
52	2.4e-08	26084	ARHGEF26	Rho guanine nucleotide exchange factor (GEF) 26
53	2.42422e-08	361	AQP4	aquaporin 4
54	2.43612e-08	10485	C1orf61	chromosome 1 open reading frame 61
55	2.83828e-08	388419	BTBD17	BTB (POZ) domain containing 17
56	3.87399e-08	30008	EFEMP2	EGF containing fibulin-like extracellular matrix protein 2
57	4.2e-08	4489	MT1A	metallothionein 1A
58	4.2e-08	217	ALDH2	aldehyde dehydrogenase 2 family (mitochondrial)
59	5.35893e-08	4496	MT1H	metallothionein 1H
60	6.83761e-08	140576	S100A16	S100 calcium binding protein A16
61	8.53977e-08	57678	GPAM	glycerol-3-phosphate acyltransferase, mitochondrial
62	8.9e-08	4504	MT3	metallothionein 3
63	9.34176e-08	8741	TNFSF13	tumor necrosis factor (ligand) superfamily, member 13
64	9.4e-08	5837	PYGM	phosphorylase, glycogen, muscle
65	1.09621e-07	23657	SLC7A11	solute carrier family 7 (anionic amino acid transporter light chain, xc- system), member 11
66	1.1507e-07	9289	GPR56	G protein-coupled receptor 56
67	2.10361e-07	1734	DIO2	deiodinase, iodothyronine, type II
68	2.18087e-07	6640	SNTA1	syntrophin, alpha 1 (dystrophin-associated protein A1, 59kDa, acidic component)
69	2.20261e-07	8082	SSPN	sarcospan (Kras oncogene-associated gene)
70	2.3466e-07	84239	ATP13A4	ATPase type 13A4
71	2.4279e-07	124540	MSI2	musashi homolog 2 (Drosophila)
72	2.76884e-07	5333	PLCD1	phospholipase C, delta 1
73	3.61334e-07	4493	MT1E	metallothionein 1E
74	3.75213e-07	166647	GPR125	G protein-coupled receptor 125
75	3.87185e-07	137872	ADHFE1	alcohol dehydrogenase, iron containing, 1
76	3.87185e-07	26018	LRIG1	leucine-rich repeats and immunoglobulin-like domains 1
77	4.46132e-07	220323	OAF	OAF homolog (Drosophila)
78	4.9591e-07	477	ATP1A2	ATPase, Na+/K+ transporting, alpha 2 polypeptide
79	4.98171e-07	183	AGT	angiotensinogen (serpin peptidase inhibitor, clade A, member 8)
80	5.03678e-07	6565	SLC15A2	solute carrier family 15 (H+/peptide transporter), member 2
81	7.64357e-07	648603
82	9.02468e-07	100287038
83	9.38181e-07	3385	ICAM3	intercellular adhesion molecule 3
84	1.02668e-06	3613	IMPA2	inositol(myo)-1(or 4)-monophosphatase 2
85	1.02729e-06	83876	MRO	maestro
86	1.02729e-06	9368	SLC9A3R1	solute carrier family 9 (sodium/hydrogen exchanger), member 3 regulator 1
87	1.185e-06	8850	KAT2B	K(lysine) acetyltransferase 2B
88	1.185e-06	8801	SUCLG2	succinate-CoA ligase, GDP-forming, beta subunit
89	1.31694e-06	1191	CLU	clusterin
90	1.43981e-06	7263	TST	thiosulfate sulfurtransferase (rhodanese)
91	1.69456e-06	11031	RAB31	RAB31, member RAS oncogene family
92	1.76863e-06	10804	GJB6	gap junction protein, beta 6, 30kDa
93	1.9249e-06	84249	PSD2	pleckstrin and Sec7 domain containing 2
94	1.92911e-06	23620	NTSR2	neurotensin receptor 2
95	1.97748e-06	2040	STOM	stomatin
96	2.02893e-06	4915	NTRK2	neurotrophic tyrosine kinase, receptor, type 2
97	2.12106e-06	84532	ACSS1	acyl-CoA synthetase short-chain family member 1
98	2.24387e-06	9865	TRIL	TLR4 interactor with leucine-rich repeats
99	2.64724e-06	221938	MMD2	monocyte to macrophage differentiation-associated 2
100	2.80716e-06	64344	HIF3A	hypoxia inducible factor 3, alpha subunit
101	3.2054e-06	284111	SLC13A5	solute carrier family 13 (sodium-dependent citrate transporter), member 5
102	3.2054e-06	80150	ASRGL1	asparaginase like 1
103	3.526e-06	5803	PTPRZ1	protein tyrosine phosphatase, receptor-type, Z polypeptide 1
104	3.62226e-06	57326	PBXIP1	pre-B-cell leukemia homeobox interacting protein 1
105	3.66636e-06	2752	GLUL	glutamate-ammonia ligase
106	3.74184e-06	2184	FAH	fumarylacetoacetate hydrolase (fumarylacetoacetase)
107	3.87373e-06	84750	FUT10	fucosyltransferase 10 (alpha (1,3) fucosyltransferase)
108	4.49717e-06	26227	PHGDH	phosphoglycerate dehydrogenase
109	4.7075e-06	6662	SOX9	SRY (sex determining region Y)-box 9
110	4.72132e-06	4038	LRP4	low density lipoprotein receptor-related protein 4
111	5.92226e-06	8601	RGS20	regulator of G-protein signaling 20
112	6.99841e-06	1266	CNN3	calponin 3, acidic
113	7.09982e-06	440503	PLIN5	perilipin 5
114	7.12641e-06	7099	TLR4	toll-like receptor 4
115	7.21688e-06	11170	FAM107A	family with sequence similarity 107, member A
116	7.59978e-06	54741	LEPROT	leptin receptor overlapping transcript
117	7.75438e-06	120	ADD3	adducin 3 (gamma)
118	8.0413e-06	23418	CRB1	crumbs homolog 1 (Drosophila)
119	8.06428e-06	84706	GPT2	glutamic pyruvate transaminase (alanine aminotransferase) 2
120	8.2939e-06	223	ALDH9A1	aldehyde dehydrogenase 9 family, member A1
121	8.31409e-06	22873	DZIP1	DAZ interacting protein 1
122	8.84917e-06	63827	BCAN	brevican
123	9.11451e-06	4651	MYO10	myosin X
124	9.71769e-06	5995	RGR	retinal G protein coupled receptor
125	1.04869e-05	90865	IL33	interleukin 33
126	1.16231e-05	56301	SLC7A10	solute carrier family 7 (neutral amino acid transporter light chain, asc system), member 10
127	1.17255e-05	221074	SLC39A12	solute carrier family 39 (zinc transporter), member 12
128	1.17255e-05	6385	SDC4	syndecan 4
129	1.20158e-05	8909	ENDOU	endonuclease, polyU-specific
130	1.22378e-05	6284	S100A13	S100 calcium binding protein A13
131	1.22897e-05	79611	ACSS3	acyl-CoA synthetase short-chain family member 3
132	1.22897e-05	85439	STON2	stonin 2
133	1.23198e-05	219736	STOX1	storkhead box 1
134	1.40365e-05	2565	GABRG1	gamma-aminobutyric acid (GABA) A receptor, gamma 1
135	1.56923e-05	5322	PLA2G5	phospholipase A2, group V
136	1.60804e-05	56898	BDH2	3-hydroxybutyrate dehydrogenase, type 2
137	1.64356e-05	5364	PLXNB1	plexin B1
138	1.79302e-05	56548	CHST7	carbohydrate (N-acetylglucosamine 6-O) sulfotransferase 7
139	1.91868e-05	4502	MT2A	metallothionein 2A
140	1.91868e-05	57007	CXCR7	chemokine (C-X-C motif) receptor 7
141	1.92438e-05	4853	NOTCH2	notch 2
142	1.96188e-05	1910	EDNRB	endothelin receptor type B
143	2.13826e-05	5028	P2RY1	purinergic receptor P2Y, G-protein coupled, 1
144	2.17181e-05	4490	MT1B	metallothionein 1B
145	2.8423e-05	7867	MAPKAPK3	mitogen-activated protein kinase-activated protein kinase 3
146	2.92688e-05	404734	ANKHD1-EIF4EBP3	ANKHD1-EIF4EBP3 readthrough
147	2.97368e-05	284434	NWD1	NACHT and WD repeat domain containing 1
148	3.00272e-05	81628	TSC22D4	TSC22 domain family, member 4
149	3.00484e-05	4501	MT1X	metallothionein 1X
150	3.00945e-05	4935	GPR143	G protein-coupled receptor 143
151	3.0781e-05	84133	ZNRF3	zinc and ring finger 3
152	3.0781e-05	57088	PLSCR4	phospholipid scramblase 4
153	3.09012e-05	2639	GCDH	glutaryl-CoA dehydrogenase
154	3.09012e-05	5098	PCDHGC3	protocadherin gamma subfamily C, 3
155	3.18566e-05	2262	GPC5	glypican 5
156	3.18566e-05	6517	SLC2A4	solute carrier family 2 (facilitated glucose transporter), member 4
157	3.22962e-05	89932	PAPLN	papilin, proteoglycan-like sulfated glycoprotein
158	3.29278e-05	154796	AMOT	angiomotin
159	3.34276e-05	643763	UG0898H09	uncharacterized LOC643763
160	3.72042e-05	482	ATP1B2	ATPase, Na+/K+ transporting, beta 2 polypeptide
161	3.92999e-05	501	ALDH7A1	aldehyde dehydrogenase 7 family, member A1
162	3.98555e-05	133686	NADKD1	NAD kinase domain containing 1
163	4.1078e-05	7274	TTPA	tocopherol (alpha) transfer protein
164	4.16944e-05	54762	GRAMD1C	GRAM domain containing 1C
165	4.16944e-05	51129	ANGPTL4	angiopoietin-like 4
166	4.40162e-05	3250	HPR	haptoglobin-related protein
167	4.40162e-05	79006	METRN	meteorin, glial cell differentiation regulator
168	4.46186e-05	6303	SAT1	spermidine/spermine N1-acetyltransferase 1
169	4.46186e-05	5872	RAB13	RAB13, member RAS oncogene family
170	4.67508e-05	54857	GDPD2	glycerophosphodiester phosphodiesterase domain containing 2
171	4.67531e-05	1956	EGFR	epidermal growth factor receptor
172	5.8844e-05	91768	CABLES1	Cdk5 and Abl enzyme substrate 1
173	6.96428e-05	79901	CYBRD1	cytochrome b reductase 1
174	7.94625e-05	150209	AIFM3	apoptosis-inducing factor, mitochondrion-associated, 3
175	8.31295e-05	652968	GATSL3	GATS protein-like 3
176	0.000102819	220382	FAM181B	family with sequence similarity 181, member B
177	0.000105599	2139	EYA2	eyes absent homolog 2 (Drosophila)
178	0.000105599	5080	PAX6	paired box 6
179	0.00010863	57834	CYP4F11	cytochrome P450, family 4, subfamily F, polypeptide 11
180	0.000110441	84059	GPR98	G protein-coupled receptor 98
181	0.00011089	220296	HEPACAM	hepatic and glial cell adhesion molecule
182	0.000111345	2018	EMX2	empty spiracles homeobox 2
183	0.000112782	2247	FGF2	fibroblast growth factor 2 (basic)
184	0.000125411	54898	ELOVL2	ELOVL fatty acid elongase 2
185	0.000130483	2747	GLUD2	glutamate dehydrogenase 2
186	0.000143835	112495	GTF3C6	general transcription factor IIIC, polypeptide 6, alpha 35kDa
187	0.000156608	7477	WNT7B	wingless-type MMTV integration site family, member 7B
188	0.000166075	79630	C1orf54	chromosome 1 open reading frame 54
189	0.000168083	55540	IL17RB	interleukin 17 receptor B
190	0.0001823	387758	FIBIN	fin bud initiation factor homolog (zebrafish)
191	0.000186842	2736	GLI2	GLI family zinc finger 2
192	0.000196811	128414	NKAIN4	Na+/K+ transporting ATPase interacting 4
193	0.000197458	5236	PGM1	phosphoglucomutase 1
194	0.000200368	10979	FERMT2	fermitin family member 2
195	0.000213383	55785	FGD6	FYVE, RhoGEF and PH domain containing 6
196	0.000224747	254295	PHYHD1	phytanoyl-CoA dioxygenase domain containing 1
197	0.000225044	85440	DOCK7	dedicator of cytokinesis 7
198	0.000241233	100131294	LOC100131294	RAB13, member RAS oncogene family pseudogene
199	0.000257134	80975	TMPRSS5	transmembrane protease, serine 5
200	0.00026235	4495	MT1G	metallothionein 1G
201	0.000285628	19	ABCA1	ATP-binding cassette, sub-family A (ABC1), member 1
202	0.000287165	1271	CNTFR	ciliary neurotrophic factor receptor
203	0.000288787	23022	PALLD	palladin, cytoskeletal associated protein
204	0.000324295	84152	PPP1R1B	protein phosphatase 1, regulatory (inhibitor) subunit 1B
205	0.000325014	28999	KLF15	Kruppel-like factor 15
206	0.000349689	85415	RHPN2	rhophilin, Rho GTPase binding protein 2
207	0.000351953	6717	SRI	sorcin
208	0.000353596	9547	CXCL14	chemokine (C-X-C motif) ligand 14
209	0.000377313	116843	C6orf192	chromosome 6 open reading frame 192
210	0.000381672	5819	PVRL2	poliovirus receptor-related 2 (herpesvirus entry mediator B)
211	0.000382384	5446	PON3	paraoxonase 3
212	0.000385161	2110	ETFDH	electron-transferring-flavoprotein dehydrogenase
213	0.000401812	81031	SLC2A10	solute carrier family 2 (facilitated glucose transporter), member 10
214	0.000410175	10768	AHCYL1	adenosylhomocysteinase-like 1
215	0.000446917	5465	PPARA	peroxisome proliferator-activated receptor alpha
216	0.000458367	9936	CD302	CD302 molecule
217	0.000477527	5730	PTGDS	prostaglandin D2 synthase 21kDa (brain)
218	0.000485021	5352	PLOD2	procollagen-lysine, 2-oxoglutarate 5-dioxygenase 2
219	0.000487165	3913	LAMB2	laminin, beta 2 (laminin S)
220	0.00050332	7101	NR2E1	nuclear receptor subfamily 2, group E, member 1
221	0.00050332	112885	PHF21B	PHD finger protein 21B
222	0.000530077	388585	HES5	hairy and enhancer of split 5 (Drosophila)
223	0.000530077	5992	RFX4	regulatory factor X, 4 (influences HLA class II expression)
224	0.000530215	91851	CHRDL1	chordin-like 1
225	0.00056363	26873	OPLAH	5-oxoprolinase (ATP-hydrolysing)
226	0.00056363	286183	NKAIN3	Na+/K+ transporting ATPase interacting 3
227	0.000615494	80243	PREX2	phosphatidylinositol-3,4,5-trisphosphate-dependent Rac exchange factor 2
228	0.00064052	23576	DDAH1	dimethylarginine dimethylaminohydrolase 1
229	0.00064052	400618	FLJ37644	uncharacterized LOC400618
230	0.000647496	148741	ANKRD35	ankyrin repeat domain 35
231	0.000655715	53834	FGFRL1	fibroblast growth factor receptor-like 1
232	0.000679359	129080	EMID1	EMI domain containing 1
233	0.000694726	344	APOC2	apolipoprotein C-II
234	0.000717138	4500	MT1L	metallothionein 1L (gene/pseudogene)
235	0.000720226	1666	DECR1	2,4-dienoyl CoA reductase 1, mitochondrial
236	0.000720226	5375	PMP2	peripheral myelin protein 2
237	0.000745722	11341	SCRG1	stimulator of chondrogenesis 1
238	0.000748265	10766	TOB2	transducer of ERBB2, 2
239	0.000775795	10267	RAMP1	receptor (G protein-coupled) activity modifying protein 1
240	0.000804442	54498	SMOX	spermine oxidase
241	0.000819259	95	ACY1	aminoacylase 1
242	0.0008231	2138	EYA1	eyes absent homolog 1 (Drosophila)
243	0.000861694	4499	MT1M	metallothionein 1M
244	0.000911073	7042	TGFB2	transforming growth factor, beta 2
245	0.000920929	2706	GJB2	gap junction protein, beta 2, 26kDa
246	0.000978624	5255	PHKA1	phosphorylase kinase, alpha 1 (muscle)
247	0.00100094	51130	ASB3	ankyrin repeat and SOCS box containing 3
248	0.00118227	153328	SLC25A48	solute carrier family 25, member 48
249	0.00120863	11343	MGLL	monoglyceride lipase
250	0.00130686	3418	IDH2	isocitrate dehydrogenase 2 (NADP+), mitochondrial
251	0.00132801	84950	PRPF38A	PRP38 pre-mRNA processing factor 38 (yeast) domain containing A
252	0.00134904	57153	SLC44A2	solute carrier family 44, member 2
253	0.00136825	404201	WDFY3-AS2	WDFY3 antisense RNA 2 (non-protein coding)
254	0.00145715	55916	NXT2	nuclear transport factor 2-like export factor 2
255	0.00151216	648791	PPP1R3G	protein phosphatase 1, regulatory subunit 3G
256	0.00153013	55256	ADI1	acireductone dioxygenase 1
257	0.00154342	83648	FAM167A	family with sequence similarity 167, member A
258	0.00154562	3032	HADHB	hydroxyacyl-CoA dehydrogenase/3-ketoacyl-CoA thiolase/enoyl-CoA hydratase (trifunctional protein), beta subunit
259	0.00165223	5507	PPP1R3C	protein phosphatase 1, regulatory subunit 3C
260	0.00182162	2905	GRIN2C	glutamate receptor, ionotropic, N-methyl D-aspartate 2C
261	0.00185068	51259	TMEM216	transmembrane protein 216
262	0.00186794	9283	GPR37L1	G protein-coupled receptor 37 like 1
263	0.00186794	53342	IL17D	interleukin 17D
264	0.00189137	128178	EDARADD	EDAR-associated death domain
265	0.00200654	57381	RHOJ	ras homolog gene family, member J
266	0.00207322	1728	NQO1	NAD(P)H dehydrogenase, quinone 1
267	0.00211938	100131646
268	0.00219281	11160	ERLIN2	ER lipid raft associated 2
269	0.00226984	10411	RAPGEF3	Rap guanine nucleotide exchange factor (GEF) 3
270	0.00232935	2731	GLDC	glycine dehydrogenase (decarboxylating)
271	0.00242069	1901	S1PR1	sphingosine-1-phosphate receptor 1
272	0.00244131	5654	HTRA1	HtrA serine peptidase 1
273	0.00247443	220963	SLC16A9	solute carrier family 16, member 9 (monocarboxylic acid transporter 9)
274	0.00253138	94121	SYTL4	synaptotagmin-like 4
275	0.00253138	23095	KIF1B	kinesin family member 1B
276	0.0025576	645323	LINC00461	long intergenic non-protein coding RNA 461
277	0.00257039	442245	GSTM2P1	glutathione S-transferase mu 2 (muscle) pseudogene 1
278	0.00284645	246181	AKR7L	aldo-keto reductase family 7-like
279	0.00296164	7107	GPR137B	G protein-coupled receptor 137B
280	0.00301111	55020	TTC38	tetratricopeptide repeat domain 38
281	0.00311737	53373	TPCN1	two pore segment channel 1
282	0.00316839	205	AK4	adenylate kinase 4
283	0.00339883	715	C1R	complement component 1, r subcomponent
284	0.00341513	55365	TMEM176A	transmembrane protein 176A
285	0.00345403	126969	SLC44A3	solute carrier family 44, member 3
286	0.00349026	22977	AKR7A3	aldo-keto reductase family 7, member A3 (aflatoxin aldehyde reductase)
287	0.00351708	10758	TRAF3IP2	TRAF3 interacting protein 2
288	0.00351816	10591	C6orf108	chromosome 6 open reading frame 108
289	0.00356035	10783	NEK6	NIMA (never in mitosis gene a)-related kinase 6
290	0.00360668	5947	RBP1	retinol binding protein 1, cellular
291	0.00371709	11197	WIF1	WNT inhibitory factor 1
292	0.00382953	11166	SOX21	SRY (sex determining region Y)-box 21
293	0.00384316	9104	RGN	regucalcin (senescence marker protein-30)
294	0.00391233	2737	GLI3	GLI family zinc finger 3
295	0.00394913	8644	AKR1C3	aldo-keto reductase family 1, member C3 (3-alpha hydroxysteroid dehydrogenase, type II)
296	0.00447402	55890	GPRC5C	G protein-coupled receptor, family C, group 5, member C
297	0.00452615	25891	PAMR1	peptidase domain containing associated with muscle regeneration 1
298	0.00453864	644563	LOC644563	general transcription factor IIIC, polypeptide 6, alpha 35kDa pseudogene
299	0.0045653	83604	TMEM47	transmembrane protein 47
300	0.00475596	57462	KIAA1161	KIAA1161
301	0.00480615	28959	TMEM176B	transmembrane protein 176B
302	0.00497159	28984	C13orf15	chromosome 13 open reading frame 15
303	0.0050303	2053	EPHX2	epoxide hydrolase 2, cytoplasmic
304	0.0050485	80017	C14orf159	chromosome 14 open reading frame 159
305	0.00505523	26207	PITPNC1	phosphatidylinositol transfer protein, cytoplasmic 1
306	0.0050743	26020	LRP10	low density lipoprotein receptor-related protein 10
307	0.00526261	1473	CST5	cystatin D
308	0.00536467	7138	TNNT1	troponin T type 1 (skeletal, slow)
309	0.00537455	79047	KCTD15	potassium channel tetramerisation domain containing 15
310	0.00538635	55604	LRRC16A	leucine rich repeat containing 16A
311	0.00550828	10993	SDS	serine dehydratase
312	0.00563692	10217	CTDSPL	CTD (carboxy-terminal domain, RNA polymerase II, polypeptide A) small phosphatase-like
313	0.00588216	8574	AKR7A2	aldo-keto reductase family 7, member A2 (aflatoxin aldehyde reductase)
314	0.00644087	1605	DAG1	dystroglycan 1 (dystrophin-associated glycoprotein 1)
315	0.0064787	23189	KANK1	KN motif and ankyrin repeat domains 1
316	0.00668591	4814	NINJ1	ninjurin 1
317	0.00678747	2944	GSTM1	glutathione S-transferase mu 1
318	0.00708058	10581	IFITM2	interferon induced transmembrane protein 2 (1-8D)
319	0.00716442	80301	PLEKHO2	pleckstrin homology domain containing, family O member 2
320	0.00725872	444	ASPH	aspartate beta-hydroxylase
321	0.00727968	5596	MAPK4	mitogen-activated protein kinase 4
322	0.00779151	2657	GDF1	growth differentiation factor 1
323	0.00788998	6560	SLC12A4	solute carrier family 12 (potassium/chloride transporters), member 4
324	0.00830183	80221	ACSF2	acyl-CoA synthetase family member 2
325	0.00852122	6529	SLC6A1	solute carrier family 6 (neurotransmitter transporter, GABA), member 1
326	0.00862752	55553	SOX6	SRY (sex determining region Y)-box 6
327	0.00870456	55790	CSGALNACT1	chondroitin sulfate N-acetylgalactosaminyltransferase 1
328	0.00877716	3655	ITGA6	integrin, alpha 6
329	0.00881613	3958	LGALS3	lectin, galactoside-binding, soluble, 3
330	0.00884366	6271	S100A1	S100 calcium binding protein A1
331	0.00938462	2946	GSTM2	glutathione S-transferase mu 2 (muscle)
332	0.00960151	3782	KCNN3	potassium intermediate/small conductance calcium-activated channel, subfamily N, member 3
333	0.00968769	57017	COQ9	coenzyme Q9 homolog (S. cerevisiae)
334	0.00994103	23205	ACSBG1	acyl-CoA synthetase bubblegum family member 1
335	0.0100172	6720	SREBF1	sterol regulatory element binding transcription factor 1
336	0.01062	79632	FAM184A	family with sequence similarity 184, member A
337	0.010715	84988	PPP1R16A	protein phosphatase 1, regulatory subunit 16A
338	0.0109511	54972	TMEM132A	transmembrane protein 132A
339	0.011133	2023	ENO1	enolase 1, (alpha)
340	0.01151	2768	GNA12	guanine nucleotide binding protein (G protein) alpha 12
341	0.0118821	51268	PIPOX	pipecolic acid oxidase
342	0.0120222	416	ARSF	arylsulfatase F
343	0.0121996	2949	GSTM5	glutathione S-transferase mu 5
344	0.0123122	64927	TTC23	tetratricopeptide repeat domain 23
345	0.0123365	347733	TUBB2B	tubulin, beta 2B class IIb
346	0.0126669	51171	HSD17B14	hydroxysteroid (17-beta) dehydrogenase 14
347	0.0128744	788	SLC25A20	solute carrier family 25 (carnitine/acylcarnitine translocase), member 20
348	0.0129182	4693	NDP	Norrie disease (pseudoglioma)
349	0.0131749	4067	LYN	v-yes-1 Yamaguchi sarcoma viral related oncogene homolog
350	0.0131778	57291	SNHG13	small nucleolar RNA host gene 13 (non-protein coding)
351	0.0135296	285440	CYP4V2	cytochrome P450, family 4, subfamily V, polypeptide 2
352	0.0137818	79038	ZFYVE21	zinc finger, FYVE domain containing 21
353	0.0144595	58986	TMEM8A	transmembrane protein 8A
354	0.0146559	8412	BCAR3	breast cancer anti-estrogen resistance 3
355	0.0147512	266623	SLC25A5P1	solute carrier family 25 (mitochondrial carrier; adenine nucleotide translocator), member 5 pseudogene 1
356	0.0147512	57669	EPB41L5	erythrocyte membrane protein band 4.1 like 5
357	0.0150237	7284	TUFM	Tu translation elongation factor, mitochondrial
358	0.0151784	143282	FGFBP3	fibroblast growth factor binding protein 3
359	0.0153686	79971	WLS	wntless homolog (Drosophila)
360	0.0154527	388677	NOTCH2NL	notch 2 N-terminal like
361	0.0154527	84275	SLC25A33	solute carrier family 25, member 33
362	0.0160485	975	CD81	CD81 molecule
363	0.0167431	4774	NFIA	nuclear factor I/A
364	0.0169815	167681	PRSS35	protease, serine, 35
365	0.0170303	23043	TNIK	TRAF2 and NCK interacting kinase
366	0.0170391	64285	RHBDF1	rhomboid 5 homolog 1 (Drosophila)
367	0.0171599	9262	STK17B	serine/threonine kinase 17b
368	0.0174533	375743	PTAR1	protein prenyltransferase alpha subunit repeat containing 1
369	0.0174533	8325	FZD8	frizzled family receptor 8
370	0.0175154	10897	YIF1A	Yip1 interacting factor homolog A (S. cerevisiae)
371	0.0176438	10062	NR1H3	nuclear receptor subfamily 1, group H, member 3
372	0.0177952	54541	DDIT4	DNA-damage-inducible transcript 4
373	0.0178337	200916	RPL22L1	ribosomal protein L22-like 1
374	0.0178545	5260	PHKG1	phosphorylase kinase, gamma 1 (muscle)
375	0.0181093	1979	EIF4EBP2	eukaryotic translation initiation factor 4E binding protein 2
376	0.0191065	84888	SPPL2A	signal peptide peptidase-like 2A
377	0.0198125	29842	TFCP2L1	transcription factor CP2-like 1
378	0.0199361	729859	LOC729859	WW domain binding protein 1 pseudogene
379	0.0201569	7923	HSD17B8	hydroxysteroid (17-beta) dehydrogenase 8
380	0.0201569	3636	INPPL1	inositol polyphosphate phosphatase-like 1
381	0.0203132	1463	NCAN	neurocan
382	0.0203132	2512	FTL	ferritin, light polypeptide
383	0.0203977	150946	FAM59B	family with sequence similarity 59, member B
384	0.0205727	57514	ARHGAP31	Rho GTPase activating protein 31
385	0.0205727	4646	MYO6	myosin VI
386	0.0206651	4240	MFGE8	milk fat globule-EGF factor 8 protein
387	0.0207457	124446	TMEM219	transmembrane protein 219
388	0.020812	7430	EZR	ezrin
389	0.0211015	840	CASP7	caspase 7, apoptosis-related cysteine peptidase
390	0.0213584	3931	LCAT	lecithin-cholesterol acyltransferase
391	0.0217152	2535	FZD2	frizzled family receptor 2
392	0.0218961	5648	MASP1	mannan-binding lectin serine peptidase 1 (C4/C2 activating component of Ra-reactive factor)
393	0.0219047	120376	C11orf93	chromosome 11 open reading frame 93
394	0.0228296	4217	MAP3K5	mitogen-activated protein kinase kinase kinase 5
395	0.0228296	55062	WIPI1	WD repeat domain, phosphoinositide interacting 1
396	0.0228296	123	PLIN2	perilipin 2
397	0.0228296	125058	TBC1D16	TBC1 domain family, member 16
398	0.0229311	147495	APCDD1	adenomatosis polyposis coli down-regulated 1
399	0.0229866	27230	SERP1	stress-associated endoplasmic reticulum protein 1
400	0.0229866	1501	CTNND2	catenin (cadherin-associated protein), delta 2 (neural plakophilin-related arm-repeat protein)
401	0.0229924	129807	NEU4	sialidase 4
402	0.0235767	10965	ACOT2	acyl-CoA thioesterase 2
403	0.0238474	58494	JAM2	junctional adhesion molecule 2
404	0.0238474	3030	HADHA	hydroxyacyl-CoA dehydrogenase/3-ketoacyl-CoA thiolase/enoyl-CoA hydratase (trifunctional protein), alpha subunit
405	0.0239706	23683	PRKD3	protein kinase D3
406	0.0243669	5152	PDE9A	phosphodiesterase 9A
407	0.0248758	3691	ITGB4	integrin, beta 4
408	0.0248758	1615	DARS	aspartyl-tRNA synthetase
409	0.0249344	9618	TRAF4	TNF receptor-associated factor 4
410	0.0252815	655	BMP7	bone morphogenetic protein 7
411	0.0255714	100129034	LOC100129034	uncharacterized LOC100129034
412	0.0259723	79090	TRAPPC6A	trafficking protein particle complex 6A
413	0.0261062	770	CA11	carbonic anhydrase XI
414	0.0261989	23564	DDAH2	dimethylarginine dimethylaminohydrolase 2
415	0.0262217	197257	LDHD	lactate dehydrogenase D
416	0.026253	23549	DNPEP	aspartyl aminopeptidase
417	0.026253	1857	DVL3	dishevelled, dsh homolog 3 (Drosophila)
418	0.026253	113177	IZUMO4	IZUMO family member 4
419	0.0267261	5286	PIK3C2A	phosphoinositide-3-kinase, class 2, alpha polypeptide
420	0.0269623	5919	RARRES2	retinoic acid receptor responder (tazarotene induced) 2
421	0.0269623	5166	PDK4	pyruvate dehydrogenase kinase, isozyme 4
422	0.0277671	100192378	LOC100192378	uncharacterized LOC100192378
423	0.0282152	28951	TRIB2	tribbles homolog 2 (Drosophila)
424	0.0284771	285382	C3orf70	chromosome 3 open reading frame 70
425	0.0290149	100289396	LOC100289396	uncharacterized LOC100289396
426	0.0290149	23382	AHCYL2	adenosylhomocysteinase-like 2
427	0.0292499	6764	ST5	suppression of tumorigenicity 5
428	0.0311983	9328	GTF3C5	general transcription factor IIIC, polypeptide 5, 63kDa
429	0.0314402	65983	GRAMD3	GRAM domain containing 3
430	0.0314638	2192	FBLN1	fibulin 1
431	0.031619	51313	FAM198B	family with sequence similarity 198, member B
432	0.0324123	58515	SELK	selenoprotein K
433	0.0324123	4128	MAOA	monoamine oxidase A
434	0.0324123	55937	APOM	apolipoprotein M
435	0.0325703	55818	KDM3A	lysine (K)-specific demethylase 3A
436	0.0325976	4722	NDUFS3	NADH dehydrogenase (ubiquinone) Fe-S protein 3, 30kDa (NADH-coenzyme Q reductase)
437	0.0329191	388699	LINC00302	long intergenic non-protein coding RNA 302
438	0.0334005	25828	TXN2	thioredoxin 2
439	0.0334732	5525	PPP2R5A	protein phosphatase 2, regulatory subunit B', alpha
440	0.0335355	55277	FGGY	FGGY carbohydrate kinase domain containing
441	0.0335355	51734	SEPX1	selenoprotein X, 1
442	0.0337604	55526	DHTKD1	dehydrogenase E1 and transketolase domain containing 1
443	0.0337604	952	CD38	CD38 molecule
444	0.0339113	79148	MMP28	matrix metallopeptidase 28
445	0.036048	64114	TMBIM1	transmembrane BAX inhibitor motif containing 1
446	0.0363274	9263	STK17A	serine/threonine kinase 17a
447	0.0363505	6263	RYR3	ryanodine receptor 3
448	0.0364671	84329	HVCN1	hydrogen voltage-gated channel 1
449	0.0370804	5696	PSMB8	proteasome (prosome, macropain) subunit, beta type, 8 (large multifunctional peptidase 7)
450	0.0370804	27164	SALL3	sal-like 3 (Drosophila)
451	0.0376015	145482	PTGR2	prostaglandin reductase 2
452	0.0379076	22808	MRAS	muscle RAS oncogene homolog
453	0.0380025	340198	IFITM4P	interferon induced transmembrane protein 4 pseudogene
454	0.0383167	23654	PLXNB2	plexin B2
455	0.0384442	10608	MXD4	MAX dimerization protein 4
456	0.0388276	50626	CYHR1	cysteine/histidine-rich 1
457	0.0389923	8404	SPARCL1	SPARC-like 1 (hevin)
458	0.0395656	51315	KRCC1	lysine-rich coiled-coil 1
459	0.0398607	5495	PPM1B	protein phosphatase, Mg2+/Mn2+ dependent, 1B
460	0.0400684	4037	LRP3	low density lipoprotein receptor-related protein 3
461	0.0403538	341	APOC1	apolipoprotein C-I
462	0.040884	369	ARAF	v-raf murine sarcoma 3611 viral oncogene homolog
463	0.0416406	93145	OLFM2	olfactomedin 2
464	0.0420219	3693	ITGB5	integrin, beta 5
465	0.0420735	23630	KCNE1L	KCNE1-like
466	0.0428795	558	AXL	AXL receptor tyrosine kinase
467	0.0439053	85315	PAQR8	progestin and adipoQ receptor family member VIII
468	0.0443791	65009	NDRG4	NDRG family member 4
469	0.044478	91107	TRIM47	tripartite motif containing 47
470	0.044721	2628	GATM	glycine amidinotransferase (L-arginine:glycine amidinotransferase)
471	0.0457796	23365	ARHGEF12	Rho guanine nucleotide exchange factor (GEF) 12
472	0.0469923	9858	PPP1R26	protein phosphatase 1, regulatory subunit 26
473	0.0470765	26025	PCDHGA12	protocadherin gamma subfamily A, 12
474	0.0471946	2052	EPHX1	epoxide hydrolase 1, microsomal (xenobiotic)
475	0.047473	58472	SQRDL	sulfide quinone reductase-like (yeast)
476	0.0493236	27233	SULT1C4	sulfotransferase family, cytosolic, 1C, member 4
477	0.0503657	9654	TTLL4	tubulin tyrosine ligase-like family, member 4
478	0.0504561	23378	RRP8	ribosomal RNA processing 8, methyltransferase, homolog (yeast)
479	0.0504561	10413	YAP1	Yes-associated protein 1
480	0.0504676	6452	SH3BP2	SH3-domain binding protein 2
481	0.0513512	10404	PGCP	plasma glutamate carboxypeptidase
482	0.051561	4601	MXI1	MAX interactor 1
483	0.0526031	10263	CDK2AP2	cyclin-dependent kinase 2 associated protein 2
484	0.05342	375704	ENHO	energy homeostasis associated
485	0.0536489	56034	PDGFC	platelet derived growth factor C
486	0.0552005	51474	LIMA1	LIM domain and actin binding 1
487	0.0552136	388564	TMEM238	transmembrane protein 238
488	0.0560731	84696	ABHD1	abhydrolase domain containing 1
489	0.0565309	5270	SERPINE2	serpin peptidase inhibitor, clade E (nexin, plasminogen activator inhibitor type 1), member 2
490	0.0567123	5052	PRDX1	peroxiredoxin 1
491	0.0567855	23554	TSPAN12	tetraspanin 12
492	0.0574781	7076	TIMP1	TIMP metallopeptidase inhibitor 1
493	0.0585603	268	AMH	anti-Mullerian hormone
494	0.0594961	6193	RPS5	ribosomal protein S5
495	0.0595537	1573	CYP2J2	cytochrome P450, family 2, subfamily J, polypeptide 2
496	0.0603228	100288252	LOC100288252	ribosomal protein L10 pseudogene
497	0.0615009	29085	PHPT1	phosphohistidine phosphatase 1
498	0.0615009	10672	GNA13	guanine nucleotide binding protein (G protein), alpha 13
499	0.0617598	8742	TNFSF12	tumor necrosis factor (ligand) superfamily, member 12
500	0.0617598	115265	DDIT4L	DNA-damage-inducible transcript 4-like

## Sheet: B Cells
No.	FDR	Entrez ID	Gene	Description
1	4.17129e-127	931	MS4A1	membrane-spanning 4-domains, subfamily A, member 1
2	9.27608e-109	974	CD79B	CD79b molecule, immunoglobulin-associated beta
3	1.04518e-107	973	CD79A	CD79a molecule, immunoglobulin-associated alpha
4	1.80502e-104	933	CD22	CD22 molecule
5	6.35763e-97	640	BLK	B lymphoid tyrosine kinase
6	1.41161e-75	5079	PAX5	paired box 5
7	2.10562e-71	29802	VPREB3	pre-B lymphocyte 3
8	7.03738e-64	6689	SPIB	Spi-B transcription factor (Spi-1/PU.1 related)
9	2.95222e-60	5450	POU2AF1	POU class 2 associating factor 1
10	4.87207e-60	3112	HLA-DOB	major histocompatibility complex, class II, DO beta
11	1.61034e-58	971	CD72	CD72 molecule
12	7.74547e-50	3507	IGHM	immunoglobulin heavy constant mu
13	8.91154e-47	29760	BLNK	B-cell linker
14	6.64124e-41	55024	BANK1	B-cell scaffold protein with ankyrin repeats 1
15	6.31227e-40	84824	FCRLA	Fc receptor-like A
16	3.2777e-39	8115	TCL1A	T-cell leukemia/lymphoma 1A
17	1.03629e-38	1380	CR2	complement component (3d/Epstein Barr virus) receptor 2
18	6.80824e-35	2208	FCER2	Fc fragment of IgE, low affinity II, receptor for (CD23)
19	1.55193e-28	695	BTK	Bruton agammaglobulinemia tyrosine kinase
20	3.19432e-27	951	CD37	CD37 molecule
21	4.94375e-27	3109	HLA-DMB	major histocompatibility complex, class II, DM beta
22	1.56463e-26	9450	LY86	lymphocyte antigen 86
23	2.14539e-26	11184	MAP4K1	mitogen-activated protein kinase kinase kinase kinase 1
24	9.79275e-26	5336	PLCG2	phospholipase C, gamma 2 (phosphatidylinositol-specific)
25	5.066e-24	26228	STAP1	signal transducing adaptor family member 1
26	8.10074e-23	4261	CIITA	class II, major histocompatibility complex, transactivator
27	2.19809e-22	643	CXCR5	chemokine (C-X-C motif) receptor 5
28	3.26896e-22	5790	PTPRCAP	protein tyrosine phosphatase, receptor type, C-associated protein
29	1.76982e-21	3111	HLA-DOA	major histocompatibility complex, class II, DO alpha
30	3.8089e-20	3394	IRF8	interferon regulatory factor 8
31	1.22748e-19	4033	LRMP	lymphoid-restricted membrane protein
32	2.78941e-19	4050	LTB	lymphotoxin beta (TNF superfamily, member 3)
33	5.35746e-19	7942	TFEB	transcription factor EB
34	1.01605e-18	3512	IGJ	immunoglobulin J polypeptide, linker protein for immunoglobulin alpha and mu polypeptides
35	3.01369e-18	3108	HLA-DMA	major histocompatibility complex, class II, DM alpha
36	3.76706e-18	958	CD40	CD40 molecule, TNF receptor superfamily member 5
37	8.07668e-18	2841	GPR18	G protein-coupled receptor 18
38	2.33091e-17	6850	SYK	spleen tyrosine kinase
39	2.58989e-17	3662	IRF4	interferon regulatory factor 4
40	4.68551e-17	9214	FAIM3	Fas apoptotic inhibitory molecule 3
41	5.61719e-17	1235	CCR6	chemokine (C-C motif) receptor 6
42	5.61719e-17	121599	SPIC	Spi-C transcription factor (Spi-1/PU.1 related)
43	1.29016e-16	1236	CCR7	chemokine (C-C motif) receptor 7
44	2.07991e-16	6494	SIPA1	signal-induced proliferation-associated 1
45	2.20295e-16	10235	RASGRP2	RAS guanyl releasing protein 2 (calcium and DAG-regulated)
46	3.40599e-16	1269	CNR2	cannabinoid receptor 2 (macrophage)
47	6.01717e-16	11262	SP140	SP140 nuclear body protein
48	1.12198e-15	3119	HLA-DQB1	major histocompatibility complex, class II, DQ beta 1
49	1.2071e-15	23075	SWAP70	SWAP switching B-cell complex 70kDa subunit
50	1.43097e-15	5452	POU2F2	POU class 2 homeobox 2
51	4.31396e-15	5026	P2RX5	purinergic receptor P2X, ligand-gated ion channel, 5
52	6.5052e-15	9308	CD83	CD83 molecule
53	1.96942e-14	199786	FAM129C	family with sequence similarity 129, member C
54	7.86003e-14	80183	KIAA0226L	KIAA0226-like
55	8.76754e-14	79930	DOK3	docking protein 3
56	1.02855e-13	60468	BACH2	BTB and CNC homology 1, basic leucine zipper transcription factor 2
57	1.14623e-13	9750	FAM65B	family with sequence similarity 65, member B
58	1.78765e-13	3603	IL16	interleukin 16
59	7.81691e-13	4208	MEF2C	myocyte enhancer factor 2C
60	1.38477e-12	7462	LAT2	linker for activation of T cells family, member 2
61	1.48778e-12	3635	INPP5D	inositol polyphosphate-5-phosphatase, 145kDa
62	2.21334e-12	50615	IL21R	interleukin 21 receptor
63	6.75138e-12	1043	CD52	CD52 molecule
64	1.38455e-11	26051	PPP1R16B	protein phosphatase 1, regulatory subunit 16B
65	5.19826e-11	54440	SASH3	SAM and SH3 domain containing 3
66	5.98198e-11	55653	BCAS4	breast carcinoma amplified sequence 4
67	6.90518e-11	8698	S1PR4	sphingosine-1-phosphate receptor 4
68	7.41826e-11	23062	GGA2	golgi-associated, gamma adaptin ear containing, ARF binding protein 2
69	8.07506e-11	4689	NCF4	neutrophil cytosolic factor 4, 40kDa
70	1.43071e-10	6402	SELL	selectin L
71	1.6471e-10	79368	FCRL2	Fc receptor-like 2
72	1.78893e-10	4064	CD180	CD180 molecule
73	2.01886e-10	23240	KIAA0922	KIAA0922
74	2.01886e-10	5293	PIK3CD	phosphoinositide-3-kinase, catalytic, delta polypeptide
75	2.15847e-10	5579	PRKCB	protein kinase C, beta
76	2.8148e-10	3669	ISG20	interferon stimulated exonuclease gene 20kDa
77	3.04436e-10	3055	HCK	hemopoietic cell kinase
78	3.92959e-10	3122	HLA-DRA	major histocompatibility complex, class II, DR alpha
79	5.54229e-10	6643	SNX2	sorting nexin 2
80	5.54229e-10	25865	PRKD2	protein kinase D2
81	5.8898e-10	23526	HMHA1	histocompatibility (minor) HA-1
82	6.46324e-10	11151	CORO1A	coronin, actin binding protein, 1A
83	7.2784e-10	972	CD74	CD74 molecule, major histocompatibility complex, class II invariant chain
84	8.03039e-10	3123	HLA-DRB1	major histocompatibility complex, class II, DR beta 1
85	9.38037e-10	29121	CLEC2D	C-type lectin domain family 2, member D
86	1e-09	81793	TLR10	toll-like receptor 10
87	1.10099e-09	5777	PTPN6	protein tyrosine phosphatase, non-receptor type 6
88	1.23694e-09	2788	GNG7	guanine nucleotide binding protein (G protein), gamma 7
89	1.69109e-09	939	CD27	CD27 molecule
90	1.81653e-09	165631	PARP15	poly (ADP-ribose) polymerase family, member 15
91	2.19713e-09	399	RHOH	ras homolog gene family, member H
92	2.61589e-09	55544	RBM38	RNA binding motif protein 38
93	2.69796e-09	57143	ADCK1	aarF domain containing kinase 1
94	2.77618e-09	28387	IGHV5-78	immunoglobulin heavy variable 5-78 (pseudogene)
95	2.78183e-09	64926	RASAL3	RAS protein activator like 3
96	3.34701e-09	608	TNFRSF17	tumor necrosis factor receptor superfamily, member 17
97	5.36211e-09	55278	QRSL1	glutaminyl-tRNA synthase (glutamine-hydrolyzing)-like 1
98	5.3989e-09	5533	PPP3CC	protein phosphatase 3, catalytic subunit, gamma isozyme
99	6e-09	4063	LY9	lymphocyte antigen 9
100	6.17389e-09	7441	VPREB1	pre-B lymphocyte 1
101	8.27464e-09	942	CD86	CD86 molecule
102	8.37564e-09	2219	FCN1	ficolin (collagen/fibrinogen domain containing) 1
103	1e-08	57379	AICDA	activation-induced cytidine deaminase
104	1.4649e-08	3500	IGHG1	immunoglobulin heavy constant gamma 1 (G1m marker)
105	1.69165e-08	90925
106	1.83512e-08	2113	ETS1	v-ets erythroblastosis virus E26 oncogene homolog 1 (avian)
107	2.03999e-08	23308	ICOSLG	inducible T-cell co-stimulator ligand
108	2.2336e-08	79415	C17orf62	chromosome 17 open reading frame 62
109	2.42572e-08	4066	LYL1	lymphoblastic leukemia derived sequence 1
110	3.35838e-08	9447	AIM2	absent in melanoma 2
111	3.56941e-08	51237	MZB1	marginal zone B and B1 cell-specific protein
112	3.76545e-08	10437	IFI30	interferon, gamma-inducible protein 30
113	3.9e-08	10563	CXCL13	chemokine (C-X-C motif) ligand 13
114	4.56082e-08	2872	MKNK2	MAP kinase interacting serine/threonine kinase 2
115	4.70526e-08	963	CD53	CD53 molecule
116	4.96044e-08	9026	HIP1R	huntingtin interacting protein 1 related
117	5.33807e-08	3117	HLA-DQA1	major histocompatibility complex, class II, DQ alpha 1
118	5.83319e-08	9744	ACAP1	ArfGAP with coiled-coil, ankyrin repeat and PH domains 1
119	6.98913e-08	6929	TCF3	transcription factor 3 (E2A immunoglobulin enhancer binding factors E12/E47)
120	7.19023e-08	1879	EBF1	early B-cell factor 1
121	8.21049e-08	3113	HLA-DPA1	major histocompatibility complex, class II, DP alpha 1
122	8.3e-08	9873	FCHSD2	FCH and double SH3 domains 2
123	8.56907e-08	7799	PRDM2	PR domain containing 2, with ZNF domain
124	8.56907e-08	1776	DNASE1L3	deoxyribonuclease I-like 3
125	9.45331e-08	3087	HHEX	hematopoietically expressed homeobox
126	9.5e-08	53335	BCL11A	B-cell CLL/lymphoma 11A (zinc finger protein)
127	9.96472e-08	79161	C7orf23	chromosome 7 open reading frame 23
128	1.0551e-07	962	CD48	CD48 molecule
129	1.16362e-07	5244	ABCB4	ATP-binding cassette, sub-family B (MDR/TAP), member 4
130	1.33348e-07	80237	ELL3	elongation factor RNA polymerase II-like 3
131	1.46779e-07	92241	RCSD1	RCSD domain containing 1
132	1.83921e-07	4049	LTA	lymphotoxin alpha (TNF superfamily, member 1)
133	1.95909e-07	55840	EAF2	ELL associated factor 2
134	2.02912e-07	8417	STX7	syntaxin 7
135	2.33438e-07	51427	ZNF107	zinc finger protein 107
136	2.47e-07	54899	PXK	PX domain containing serine/threonine kinase
137	2.63209e-07	1731	SEPT1	septin 1
138	2.72568e-07	605	BCL7A	B-cell CLL/lymphoma 7A
139	2.78602e-07	1445	CSK	c-src tyrosine kinase
140	2.8329e-07	57705	WDFY4	WDFY family member 4
141	3.18457e-07	4067	LYN	v-yes-1 Yamaguchi sarcoma viral related oncogene homolog
142	3.21085e-07	1844	DUSP2	dual specificity phosphatase 2
143	3.48113e-07	23180	RFTN1	raftlin, lipid raft linker 1
144	3.5534e-07	1794	DOCK2	dedicator of cytokinesis 2
145	4.40796e-07	23495	TNFRSF13B	tumor necrosis factor receptor superfamily, member 13B
146	4.62542e-07	4034	LRCH4	leucine-rich repeats and calponin homology (CH) domain containing 4
147	4.76146e-07	79037	PVRIG	poliovirus receptor related immunoglobulin domain containing
148	4.97059e-07	5871	MAP4K2	mitogen-activated protein kinase kinase kinase kinase 2
149	5.1421e-07	79874	RABEP2	rabaptin, RAB GTPase binding effector protein 2
150	5.32052e-07	4794	NFKBIE	nuclear factor of kappa light polypeptide gene enhancer in B-cells inhibitor, epsilon
151	5.90409e-07	489	ATP2A3	ATPase, Ca++ transporting, ubiquitous
152	6.31252e-07	26112	CCDC69	coiled-coil domain containing 69
153	6.31252e-07	8527	DGKD	diacylglycerol kinase, delta 130kDa
154	6.31252e-07	240	ALOX5	arachidonate 5-lipoxygenase
155	6.47942e-07	80774	LIMD2	LIM domain containing 2
156	6.76844e-07	2870	GRK6	G protein-coupled receptor kinase 6
157	7.14135e-07	27004	TCL6	T-cell leukemia/lymphoma 6 (non-protein coding)
158	7.93911e-07	5199	CFP	complement factor properdin
159	1.05941e-06	55114	ARHGAP17	Rho GTPase activating protein 17
160	1.07031e-06	80008	TMEM156	transmembrane protein 156
161	1.08712e-06	9595	CYTIP	cytohesin 1 interacting protein
162	1.09732e-06	3115	HLA-DPB1	major histocompatibility complex, class II, DP beta 1
163	1.11947e-06	79677	SMC6	structural maintenance of chromosomes 6
164	1.31348e-06	79978
165	2.16542e-06	55103	RALGPS2	Ral GEF with PH domain and SH3 binding motif 2
166	2.194e-06	79686	LINC00341	long intergenic non-protein coding RNA 341
167	2.96285e-06	969	CD69	CD69 molecule
168	2.98678e-06	863	CBFA2T3	core-binding factor, runt domain, alpha subunit 2; translocated to, 3
169	3.01177e-06	9473	C1orf38	chromosome 1 open reading frame 38
170	3.27372e-06	56605	ERO1LB	ERO1-like beta (S. cerevisiae)
171	3.4844e-06	51465	UBE2J1	ubiquitin-conjugating enzyme E2, J1, U
172	3.59047e-06	7405	UVRAG	UV radiation resistance associated gene
173	3.6706e-06	6925	TCF4	transcription factor 4
174	3.7352e-06	96597	TBC1D27	TBC1 domain family, member 27
175	3.799e-06	952	CD38	CD38 molecule
176	4.27077e-06	7456	WIPF1	WAS/WASL interacting protein family, member 1
177	4.48982e-06	10320	IKZF1	IKAROS family zinc finger 1 (Ikaros)
178	4.62662e-06	3059	HCLS1	hematopoietic cell-specific Lyn substrate 1
179	4.62662e-06	22882	ZHX2	zinc fingers and homeoboxes 2
180	4.6662e-06	3514	IGKC	immunoglobulin kappa constant
181	4.6662e-06	6504	SLAMF1	signaling lymphocytic activation molecule family member 1
182	4.89578e-06	26279	PLA2G2D	phospholipase A2, group IID
183	4.98958e-06	1536	CYBB	cytochrome b-245, beta polypeptide
184	5.07712e-06	84329	HVCN1	hydrogen voltage-gated channel 1
185	5.07712e-06	1840	DTX1	deltex homolog 1 (Drosophila)
186	5.14162e-06	7014	TERF2	telomeric repeat binding factor 2
187	5.27507e-06	3128	HLA-DRB6	major histocompatibility complex, class II, DR beta 6 (pseudogene)
188	5.53018e-06	10734	STAG3	stromal antigen 3
189	5.59211e-06	26999	CYFIP2	cytoplasmic FMR1 interacting protein 2
190	5.65112e-06	30009	TBX21	T-box 21
191	5.68212e-06	10287	RGS19	regulator of G-protein signaling 19
192	6.37e-06	156	ADRBK1	adrenergic, beta, receptor kinase 1
193	7.09318e-06	4046	LSP1	lymphocyte-specific protein 1
194	7.13707e-06	2185	PTK2B	PTK2B protein tyrosine kinase 2 beta
195	7.63454e-06	2268	FGR	Gardner-Rasheed feline sarcoma viral (v-fgr) oncogene homolog
196	8.38125e-06	9938	ARHGAP25	Rho GTPase activating protein 25
197	8.56794e-06	1512	CTSH	cathepsin H
198	9.84091e-06	5880	RAC2	ras-related C3 botulinum toxin substrate 2 (rho family, small GTP binding protein Rac2)
199	1.01918e-05	83416	FCRL5	Fc receptor-like 5
200	1.10272e-05	574028	CLLU1	chronic lymphocytic leukemia up-regulated 1
201	1.12309e-05	23157	SEPT6	septin 6
202	1.27892e-05	3071	NCKAP1L	NCK-associated protein 1-like
203	1.2888e-05	54847	SIDT1	SID1 transmembrane family, member 1
204	1.42952e-05	142	PARP1	poly (ADP-ribose) polymerase 1
205	1.44561e-05	7454	WAS	Wiskott-Aldrich syndrome (eczema-thrombocytopenia)
206	1.50166e-05	10333	TLR6	toll-like receptor 6
207	1.53832e-05	11064	CNTRL	centriolin
208	1.65966e-05	3431	SP110	SP110 nuclear body protein
209	1.6622e-05	6793	STK10	serine/threonine kinase 10
210	1.6622e-05	10866	HCP5	HLA complex P5 (non-protein coding)
211	1.90243e-05	10019	SH2B3	SH2B adaptor protein 3
212	2.06406e-05	9138	ARHGEF1	Rho guanine nucleotide exchange factor (GEF) 1
213	2.12357e-05	24149	ZNF318	zinc finger protein 318
214	2.12357e-05	26469	PTPN18	protein tyrosine phosphatase, non-receptor type 18 (brain-derived)
215	2.23402e-05	151888	BTLA	B and T lymphocyte associated
216	2.23402e-05	6003	RGS13	regulator of G-protein signaling 13
217	2.23507e-05	212	ALAS2	aminolevulinate, delta-, synthase 2
218	2.29755e-05	259197	NCR3	natural cytotoxicity triggering receptor 3
219	2.45294e-05	51291	GMIP	GEM interacting protein
220	2.58169e-05	89781	HPS4	Hermansky-Pudlak syndrome 4
221	2.68527e-05	84186	ZCCHC7	zinc finger, CCHC domain containing 7
222	2.91004e-05	439935
223	2.97659e-05	11322	TMC6	transmembrane channel-like 6
224	2.98977e-05	5368	PNOC	prepronociceptin
225	3.11447e-05	4739	NEDD9	neural precursor cell expressed, developmentally down-regulated 9
226	3.20423e-05	57824	HMHB1	histocompatibility (minor) HB-1
227	3.20423e-05	283663	LOC283663	uncharacterized LOC283663
228	3.20423e-05	91353	IGLL3P	immunoglobulin lambda-like polypeptide 3, pseudogene
229	3.2764e-05	284021	MILR1	mast cell immunoglobulin-like receptor 1
230	3.32423e-05	953	ENTPD1	ectonucleoside triphosphate diphosphohydrolase 1
231	3.38919e-05	64744	SMAP2	small ArfGAP2
232	3.39892e-05	57804	POLD4	polymerase (DNA-directed), delta 4
233	3.4032e-05	118788	PIK3AP1	phosphoinositide-3-kinase adaptor protein 1
234	3.51871e-05	7185	TRAF1	TNF receptor-associated factor 1
235	3.54912e-05	55589	BMP2K	BMP2 inducible kinase
236	3.71485e-05	6843	VAMP1	vesicle-associated membrane protein 1 (synaptobrevin 1)
237	4.01309e-05	257144	GCET2	germinal center expressed transcript 2
238	4.1437e-05	1606	DGKA	diacylglycerol kinase, alpha 80kDa
239	4.28493e-05	9451	EIF2AK3	eukaryotic translation initiation factor 2-alpha kinase 3
240	4.60235e-05	6480	ST6GAL1	ST6 beta-galactosamide alpha-2,6-sialyltranferase 1
241	4.67165e-05	401612	MCART6	mitochondrial carrier triple repeat 6
242	5.02676e-05	6521	SLC4A1	solute carrier family 4, anion exchanger, member 1 (erythrocyte membrane protein band 3, Diego blood group)
243	5.33112e-05	79666	PLEKHF2	pleckstrin homology domain containing, family F (with FYVE domain) member 2
244	5.47848e-05	5993	RFX5	regulatory factor X, 5 (influences HLA class II expression)
245	5.57988e-05	28755	TRAC	T cell receptor alpha constant
246	5.73698e-05	23178	PASK	PAS domain containing serine/threonine kinase
247	5.89605e-05	100133941	CD24	CD24 molecule
248	6.02645e-05	5788	PTPRC	protein tyrosine phosphatase, receptor type, C
249	6.28858e-05	221472	FGD2	FYVE, RhoGEF and PH domain containing 2
250	6.69644e-05	57699	CPNE5	copine V
251	7.1887e-05	7188	TRAF5	TNF receptor-associated factor 5
252	7.37168e-05	330	BIRC3	baculoviral IAP repeat containing 3
253	7.46093e-05	27334	P2RY10	purinergic receptor P2Y, G-protein coupled, 10
254	7.74743e-05	9711	KIAA0226	KIAA0226
255	7.76719e-05	7409	VAV1	vav 1 guanine nucleotide exchange factor
256	7.76719e-05	23370	ARHGEF18	Rho/Rac guanine nucleotide exchange factor (GEF) 18
257	8.15569e-05	9770	RASSF2	Ras association (RalGDS/AF-6) domain family member 2
258	8.18073e-05	196743	PAOX	polyamine oxidase (exo-N4-amino)
259	8.7084e-05	5698	PSMB9	proteasome (prosome, macropain) subunit, beta type, 9 (large multifunctional peptidase 2)
260	9.00441e-05	3587	IL10RA	interleukin 10 receptor, alpha
261	9.35766e-05	2308	FOXO1	forkhead box O1
262	9.35946e-05	6672	SP100	SP100 nuclear antigen
263	9.40942e-05	9476	NAPSA	napsin A aspartic peptidase
264	9.8615e-05	286530	P2RY8	purinergic receptor P2Y, G-protein coupled, 8
265	0.000104035	51316	PLAC8	placenta-specific 8
266	0.000107179	27240	SIT1	signaling threshold regulating transmembrane adaptor 1
267	0.000107179	3663	IRF5	interferon regulatory factor 5
268	0.000108528	8875	VNN2	vanin 2
269	0.000110773	653361	NCF1	neutrophil cytosolic factor 1
270	0.000112778	10750	GRAP	GRB2-related adaptor protein
271	0.000117147	55233	MOB1A	MOB kinase activator 1A
272	0.000118949	81622	UNC93B1	unc-93 homolog B1 (C. elegans)
273	0.000126233	5341	PLEK	pleckstrin
274	0.000143819	8993	PGLYRP1	peptidoglycan recognition protein 1
275	0.000143819	26576	SRPK3	SRSF protein kinase 3
276	0.000157537	28831	IGLJ3	immunoglobulin lambda joining 3
277	0.000161186	397	ARHGDIB	Rho GDP dissociation inhibitor (GDI) beta
278	0.000166432	10288	LILRB2	leukocyte immunoglobulin-like receptor, subfamily B (with TM and ITIM domains), member 2
279	0.000169506	6007	RHD	Rh blood group, D antigen
280	0.00017724	22898	DENND3	DENN/MADD domain containing 3
281	0.000183353	752	FMNL1	formin-like 1
282	0.000191218	3824	KLRD1	killer cell lectin-like receptor subfamily D, member 1
283	0.000199553	64780	MICAL1	microtubule associated monoxygenase, calponin and LIM domain containing 1
284	0.000199553	2213	FCGR2B	Fc fragment of IgG, low affinity IIb, receptor (CD32)
285	0.000203615	7805	LAPTM5	lysosomal protein transmembrane 5
286	0.000230519	3936	LCP1	lymphocyte cytosolic protein 1 (L-plastin)
287	0.000257809	414332	LCN10	lipocalin 10
288	0.000265259	9909	DENND4B	DENN/MADD domain containing 4B
289	0.000275507	3566	IL4R	interleukin 4 receptor
290	0.000276085	9679	FAM53B	family with sequence similarity 53, member B
291	0.000307498	10148	EBI3	Epstein-Barr virus induced 3
292	0.000323432	9124	PDLIM1	PDZ and LIM domain 1
293	0.000328593	23149	FCHO1	FCH domain only 1
294	0.000328593	3695	ITGB7	integrin, beta 7
295	0.000333627	9922	IQSEC1	IQ motif and Sec7 domain 1
296	0.000338876	9437	NCR1	natural cytotoxicity triggering receptor 1
297	0.000345183	79813	EHMT1	euchromatic histone-lysine N-methyltransferase 1
298	0.00037374	81553	FAM49A	family with sequence similarity 49, member A
299	0.000399841	64419	MTMR14	myotubularin related protein 14
300	0.00040038	348654	GEN1	Gen endonuclease homolog 1 (Drosophila)
301	0.000422008	10365	KLF2	Kruppel-like factor 2 (lung)
302	0.000461988	1071	CETP	cholesteryl ester transfer protein, plasma
303	0.000464418	2811	GP1BA	glycoprotein Ib (platelet), alpha polypeptide
304	0.000480207	3560	IL2RB	interleukin 2 receptor, beta
305	0.000485019	694	BTG1	B-cell translocation gene 1, anti-proliferative
306	0.000485019	7318	UBA7	ubiquitin-like modifier activating enzyme 7
307	0.000485019	1633	DCK	deoxycytidine kinase
308	0.000485019	4791	NFKB2	nuclear factor of kappa light polypeptide gene enhancer in B-cells 2 (p49/p100)
309	0.000512469	161176	C14orf49	chromosome 14 open reading frame 49
310	0.000513569	10475	TRIM38	tripartite motif containing 38
311	0.000513569	54436	SH3TC1	SH3 domain and tetratricopeptide repeats 1
312	0.000514874	201895	C4orf34	chromosome 4 open reading frame 34
313	0.000545848	3932	LCK	lymphocyte-specific protein tyrosine kinase
314	0.000581267	10603	SH2B2	SH2B adaptor protein 2
315	0.000622962	3561	IL2RG	interleukin 2 receptor, gamma
316	0.00063794	596	BCL2	B-cell CLL/lymphoma 2
317	0.00065531	1690	COCH	coagulation factor C homolog, cochlin (Limulus polyphemus)
318	0.000655876	22806	IKZF3	IKAROS family zinc finger 3 (Aiolos)
319	0.000656631	5451	POU2F1	POU class 2 homeobox 1
320	0.000664252	7430	EZR	ezrin
321	0.000668612	63940	GPSM3	G-protein signaling modulator 3
322	0.000704807	5371	PML	promyelocytic leukemia
323	0.000709948	283337	ZNF740	zinc finger protein 740
324	0.000709948	6352	CCL5	chemokine (C-C motif) ligand 5
325	0.000722036	387751	GVINP1	GTPase, very large interferon inducible pseudogene 1
326	0.000722036	55636	CHD7	chromodomain helicase DNA binding protein 7
327	0.000757724	7096	TLR1	toll-like receptor 1
328	0.000787464	4005	LMO2	LIM domain only 2 (rhombotin-like 1)
329	0.000787464	27314	RAB30	RAB30, member RAS oncogene family
330	0.0007961	27033	ZBTB32	zinc finger and BTB domain containing 32
331	0.000810697	22861	NLRP1	NLR family, pyrin domain containing 1
332	0.000813847	5272	SERPINB9	serpin peptidase inhibitor, clade B (ovalbumin), member 9
333	0.000813847	54920	DUS2L	dihydrouridine synthase 2-like, SMM1 homolog (S. cerevisiae)
334	0.000853865	51379	CRLF3	cytokine receptor-like factor 3
335	0.000882302	9910	RABGAP1L	RAB GTPase activating protein 1-like
336	0.00090559	55843	ARHGAP15	Rho GTPase activating protein 15
337	0.00090559	10346	TRIM22	tripartite motif containing 22
338	0.00090559	6363	CCL19	chemokine (C-C motif) ligand 19
339	0.000929892	976	CD97	CD97 molecule
340	0.000959072	27434	POLM	polymerase (DNA directed), mu
341	0.000963398	4772	NFATC1	nuclear factor of activated T-cells, cytoplasmic, calcineurin-dependent 1
342	0.0010106	3718	JAK3	Janus kinase 3
343	0.00101505	9267	CYTH1	cytohesin 1
344	0.00104672	60489	APOBEC3G	apolipoprotein B mRNA editing enzyme, catalytic polypeptide-like 3G
345	0.00106866	162979	ZNF296	zinc finger protein 296
346	0.00107394	7915	ALDH5A1	aldehyde dehydrogenase 5 family, member A1
347	0.00109872	91319	DERL3	Der1-like domain family, member 3
348	0.00110508	8477	GPR65	G protein-coupled receptor 65
349	0.00112197	158062	LCN6	lipocalin 6
350	0.00112197	4174	MCM5	minichromosome maintenance complex component 5
351	0.00116312	8303	SNN	stannin
352	0.00122755	160365	CLECL1	C-type lectin-like 1
353	0.00127081	1870	E2F2	E2F transcription factor 2
354	0.00128387	55619	DOCK10	dedicator of cytokinesis 10
355	0.00134124	440193	CCDC88C	coiled-coil domain containing 88C
356	0.00135294	3660	IRF2	interferon regulatory factor 2
357	0.00135294	5142	PDE4B	phosphodiesterase 4B, cAMP-specific
358	0.00135294	3676	ITGA4	integrin, alpha 4 (antigen CD49D, alpha 4 subunit of VLA-4 receptor)
359	0.0013531	64421	DCLRE1C	DNA cross-link repair 1C
360	0.00136033	51284	TLR7	toll-like receptor 7
361	0.00137019	9567	GTPBP1	GTP binding protein 1
362	0.00139579	9262	STK17B	serine/threonine kinase 17b
363	0.00147145	9881	TRANK1	tetratricopeptide repeat and ankyrin repeat containing 1
364	0.00151489	239	ALOX12	arachidonate 12-lipoxygenase
365	0.00152917	25780	RASGRP3	RAS guanyl releasing protein 3 (calcium and DAG-regulated)
366	0.00157787	81873	ARPC5L	actin related protein 2/3 complex, subunit 5-like
367	0.00163972	820	CAMP	cathelicidin antimicrobial peptide
368	0.00163972	79651	RHBDF2	rhomboid 5 homolog 2 (Drosophila)
369	0.00166416	162	AP1B1	adaptor-related protein complex 1, beta 1 subunit
370	0.0017017	81559	TRIM11	tripartite motif containing 11
371	0.00172293	8481	OFD1	oral-facial-digital syndrome 1
372	0.00174222	10385	BTN2A2	butyrophilin, subfamily 2, member A2
373	0.00174222	6688	SPI1	spleen focus forming virus (SFFV) proviral integration oncogene spi1
374	0.00174222	3257	HPS1	Hermansky-Pudlak syndrome 1
375	0.00176619	27299	ADAMDEC1	ADAM-like, decysin 1
376	0.00177136	115350	FCRL1	Fc receptor-like 1
377	0.00179743	10077	TSPAN32	tetraspanin 32
378	0.00179743	29919	C18orf8	chromosome 18 open reading frame 8
379	0.00179966	10938	EHD1	EH-domain containing 1
380	0.00180405	10636	RGS14	regulator of G-protein signaling 14
381	0.00190126	22914	KLRK1	killer cell lectin-like receptor subfamily K, member 1
382	0.00190149	79661	NEIL1	nei endonuclease VIII-like 1 (E. coli)
383	0.0019195	23077	MYCBP2	MYC binding protein 2
384	0.00196772	9535	GMFG	glia maturation factor, gamma
385	0.00196784	56941	C3orf37	chromosome 3 open reading frame 37
386	0.0019785	28823	IGLV1-44	immunoglobulin lambda variable 1-44
387	0.0019785	1875	E2F5	E2F transcription factor 5, p130-binding
388	0.0019785	5294	PIK3CG	phosphoinositide-3-kinase, catalytic, gamma polypeptide
389	0.00198676	114836	SLAMF6	SLAM family member 6
390	0.0019945	3816	KLK1	kallikrein 1
391	0.00201602	8776	MTMR1	myotubularin related protein 1
392	0.00204955	9674	KIAA0040	KIAA0040
393	0.00206235	85313	PPIL4	peptidylprolyl isomerase (cyclophilin)-like 4
394	0.00207328	11040	PIM2	pim-2 oncogene
395	0.00208193	4194	MDM4	Mdm4 p53 binding protein homolog (mouse)
396	0.00212213	8728	ADAM19	ADAM metallopeptidase domain 19
397	0.00217265	91316	GUSBP11	glucuronidase, beta pseudogene 11
398	0.00222991	5252	PHF1	PHD finger protein 1
399	0.00227665	57466	SCAF4	SR-related CTD-associated factor 4
400	0.00227924	3930	LBR	lamin B receptor
401	0.00250898	2908	NR3C1	nuclear receptor subfamily 3, group C, member 1 (glucocorticoid receptor)
402	0.00251146	285972	LOC285972	uncharacterized LOC285972
403	0.00253278	64333	ARHGAP9	Rho GTPase activating protein 9
404	0.00253278	10859	LILRB1	leukocyte immunoglobulin-like receptor, subfamily B (with TM and ITIM domains), member 1
405	0.00254217	759	CA1	carbonic anhydrase I
406	0.00259368	10943	MSL3	male-specific lethal 3 homolog (Drosophila)
407	0.00259928	4790	NFKB1	nuclear factor of kappa light polypeptide gene enhancer in B-cells 1
408	0.00272194	50618	ITSN2	intersectin 2
409	0.00278602	23031	MAST3	microtubule associated serine/threonine kinase 3
410	0.00287755	56660	KCNK12	potassium channel, subfamily K, member 12
411	0.00294897	5305	PIP4K2A	phosphatidylinositol-5-phosphate 4-kinase, type II, alpha
412	0.0029584	10396	ATP8A1	ATPase, aminophospholipid transporter (APLT), class I, type 8A, member 1
413	0.00297439	80228	ORAI2	ORAI calcium release-activated calcium modulator 2
414	0.00300161	51131	PHF11	PHD finger protein 11
415	0.00301875	4688	NCF2	neutrophil cytosolic factor 2
416	0.00309402	1540	CYLD	cylindromatosis (turban tumor syndrome)
417	0.00312646	7408	VASP	vasodilator-stimulated phosphoprotein
418	0.00312646	11027	LILRA2	leukocyte immunoglobulin-like receptor, subfamily A (with TM domain), member 2
419	0.00313537	59339	PLEKHA2	pleckstrin homology domain containing, family A (phosphoinositide binding specific) member 2
420	0.00314899	80305	TRABD	TraB domain containing
421	0.0031638	51362	CDC40	cell division cycle 40 homolog (S. cerevisiae)
422	0.00322564	10892	MALT1	mucosa associated lymphoid tissue lymphoma translocation gene 1
423	0.00323312	92610	TIFA	TRAF-interacting protein with forkhead-associated domain
424	0.00323467	9695	EDEM1	ER degradation enhancer, mannosidase alpha-like 1
425	0.00327088	50802	IGK@	immunoglobulin kappa locus
426	0.0033455	9094	UNC119	unc-119 homolog (C. elegans)
427	0.00335497	4439	MSH5	mutS homolog 5 (E. coli)
428	0.00340998	1991	ELANE	elastase, neutrophil expressed
429	0.00362431	122618	PLD4	phospholipase D family, member 4
430	0.00362431	25771	TBC1D22A	TBC1 domain family, member 22A
431	0.00370536	4058	LTK	leukocyte receptor tyrosine kinase
432	0.0038547	3687	ITGAX	integrin, alpha X (complement component 3 receptor 4 subunit)
433	0.00387148	23064	SETX	senataxin
434	0.00387183	6366	CCL21	chemokine (C-C motif) ligand 21
435	0.00407405	51720	UIMC1	ubiquitin interaction motif containing 1
436	0.00407405	393	ARHGAP4	Rho GTPase activating protein 4
437	0.00407405	597	BCL2A1	BCL2-related protein A1
438	0.00412244	23347	SMCHD1	structural maintenance of chromosomes flexible hinge domain containing 1
439	0.00414803	2038	EPB42	erythrocyte membrane protein band 4.2
440	0.0041955	51177	PLEKHO1	pleckstrin homology domain containing, family O member 1
441	0.00429907	7940	LST1	leukocyte specific transcript 1
442	0.00450616	83593	RASSF5	Ras association (RalGDS/AF-6) domain family member 5
443	0.00455144	23030	KDM4B	lysine (K)-specific demethylase 4B
444	0.00456234	3592	IL12A	interleukin 12A (natural killer cell stimulatory factor 1, cytotoxic lymphocyte maturation factor 1, p35)
445	0.00475682	23228	PLCL2	phospholipase C-like 2
446	0.0049057	116984	ARAP2	ArfGAP with RhoGAP domain, ankyrin repeat and PH domain 2
447	0.00492814	472	ATM	ataxia telangiectasia mutated
448	0.00493802	115352	FCRL3	Fc receptor-like 3
449	0.00499193	132160	PPM1M	protein phosphatase, Mg2+/Mn2+ dependent, 1M
450	0.00507605	55565	ZNF821	zinc finger protein 821
451	0.00534158	57623	ZFAT	zinc finger and AT hook domain containing
452	0.00535277	114614	MIR155HG	MIR155 host gene (non-protein coding)
453	0.00551171	221692	PHACTR1	phosphatase and actin regulator 1
454	0.00551205	6778	STAT6	signal transducer and activator of transcription 6, interleukin-4 induced
455	0.0057459	5457	POU4F1	POU class 4 homeobox 1
456	0.00580756	2551	GABPA	GA binding protein transcription factor, alpha subunit 60kDa
457	0.00582909	3134	HLA-F	major histocompatibility complex, class I, F
458	0.0059366	3135	HLA-G	major histocompatibility complex, class I, G
459	0.0059366	1232	CCR3	chemokine (C-C motif) receptor 3
460	0.00614788	200298	LINC00528	long intergenic non-protein coding RNA 528
461	0.0061729	2993	GYPA	glycophorin A (MNS blood group)
462	0.0062252	8935	SKAP2	src kinase associated phosphoprotein 2
463	0.0062252	3543	IGLL1	immunoglobulin lambda-like polypeptide 1
464	0.006295	9834	KIAA0125	KIAA0125
465	0.00629662	23216	TBC1D1	TBC1 (tre-2/USP6, BUB2, cdc16) domain family, member 1
466	0.00630188	3495	IGHD	immunoglobulin heavy constant delta
467	0.00635683	6653	SORL1	sortilin-related receptor, L(DLR class) A repeats containing
468	0.00640463	6518	SLC2A5	solute carrier family 2 (facilitated glucose/fructose transporter), member 5
469	0.00643451	79888	LPCAT1	lysophosphatidylcholine acyltransferase 1
470	0.00655497	81571	MIR600HG	MIR600 host gene (non-protein coding)
471	0.00658559	374403	TBC1D10C	TBC1 domain family, member 10C
472	0.00659621	7852	CXCR4	chemokine (C-X-C motif) receptor 4
473	0.0067388	5287	PIK3C2B	phosphoinositide-3-kinase, class 2, beta polypeptide
474	0.0067927	29072	SETD2	SET domain containing 2
475	0.00680296	864	RUNX3	runt-related transcription factor 3
476	0.00680296	54518	APBB1IP	amyloid beta (A4) precursor protein-binding, family B, member 1 interacting protein
477	0.00680422	221037	JMJD1C	jumonji domain containing 1C
478	0.00695617	5636	PRPSAP2	phosphoribosyl pyrophosphate synthetase-associated protein 2
479	0.0073139	124460	SNX20	sorting nexin 20
480	0.00733349	5925	RB1	retinoblastoma 1
481	0.007385	84444	DOT1L	DOT1-like, histone H3 methyltransferase (S. cerevisiae)
482	0.00786561	23162	MAPK8IP3	mitogen-activated protein kinase 8 interacting protein 3
483	0.00809595	8036	SHOC2	soc-2 suppressor of clear homolog (C. elegans)
484	0.00811501	27071	DAPP1	dual adaptor of phosphotyrosine and 3-phosphoinositides
485	0.00811501	27350	APOBEC3C	apolipoprotein B mRNA editing enzyme, catalytic polypeptide-like 3C
486	0.0081974	5699	PSMB10	proteasome (prosome, macropain) subunit, beta type, 10
487	0.00820655	3899	AFF3	AF4/FMR2 family, member 3
488	0.00823517	79705	LRRK1	leucine-rich repeat kinase 1
489	0.00824016	56940	DUSP22	dual specificity phosphatase 22
490	0.00842064	57409	MIF4GD	MIF4G domain containing
491	0.00845485	8807	IL18RAP	interleukin 18 receptor accessory protein
492	0.00849328	3708	ITPR1	inositol 1,4,5-trisphosphate receptor, type 1
493	0.00849328	7155	TOP2B	topoisomerase (DNA) II beta 180kDa
494	0.00860143	55768	NGLY1	N-glycanase 1
495	0.00869825	8564	KMO	kynurenine 3-monooxygenase (kynurenine 3-hydroxylase)
496	0.00895731	3665	IRF7	interferon regulatory factor 7
497	0.00901307	64428	NARFL	nuclear prelamin A recognition factor-like
498	0.00905048	9623	TCL1B	T-cell leukemia/lymphoma 1B
499	0.00920265	677	ZFP36L1	zinc finger protein 36, C3H type-like 1
500	0.00926237	79958	DENND1C	DENN/MADD domain containing 1C

## Sheet: Cardiomyocytes
No.	FDR	Entrez ID	Gene	Description
1	1.50558e-92	4607	MYBPC3	myosin binding protein C, cardiac
2	2.03666e-74	4624	MYH6	myosin, heavy chain 6, cardiac muscle, alpha
3	1.11423e-70	7139	TNNT2	troponin T type 2 (cardiac)
4	4.87724e-57	58498	MYL7	myosin, light chain 7, regulatory
5	1.62511e-56	6262	RYR2	ryanodine receptor 2 (cardiac)
6	3.08881e-39	4878	NPPA	natriuretic peptide A
7	4.50268e-39	10699	CORIN	corin, serine peptidase
8	1.64968e-37	4879	NPPB	natriuretic peptide B
9	9.65405e-37	64091	POPDC2	popeye domain containing 2
10	2.86825e-33	6508	SLC4A3	solute carrier family 4, anion exchanger, member 3
11	5.72074e-32	4625	MYH7	myosin, heavy chain 7, cardiac muscle, beta
12	3.77153e-31	2626	GATA4	GATA binding protein 4
13	5.24724e-31	3270	HRC	histidine rich calcium binding protein
14	3.04183e-30	1482	NKX2-5	NK2 homeobox 5
15	5.31548e-29	27231	ITGB1BP3	integrin beta 1 binding protein 3
16	1.38166e-28	23281	MTUS2	microtubule associated tumor suppressor candidate 2
17	4.49586e-27	5322	PLA2G5	phospholipase A2, group V
18	5.72696e-27	51778	MYOZ2	myozenin 2
19	2.33913e-26	8048	CSRP3	cysteine and glycine-rich protein 3 (cardiac LIM protein)
20	4.14319e-26	5318	PKP2	plakophilin 2
21	6.04096e-26	91807	MYLK3	myosin light chain kinase 3
22	6.4202e-25	2170	FABP3	fatty acid binding protein 3, muscle and heart (mammary-derived growth inhibitor)
23	9.87614e-23	27063	ANKRD1	ankyrin repeat domain 1 (cardiac muscle)
24	4.56579e-22	6546	SLC8A1	solute carrier family 8 (sodium/calcium exchanger), member 1
25	5.00423e-22	4634	MYL3	myosin, light chain 3, alkali; ventricular, skeletal, slow
26	6.08019e-21	51725	FBXO40	F-box protein 40
27	7.76643e-21	70	ACTC1	actin, alpha, cardiac muscle 1
28	2.06401e-19	6331	SCN5A	sodium channel, voltage-gated, type V, alpha subunit
29	1.20601e-18	253017	TECRL	trans-2,3-enoyl-CoA reductase-like
30	1.94874e-18	7134	TNNC1	troponin C type 1 (slow)
31	1.01016e-17	54839	LRRC49	leucine rich repeat containing 49
32	1.01016e-17	79933	SYNPO2L	synaptopodin 2-like
33	1.57732e-17	1339	COX6A2	cytochrome c oxidase subunit VIa polypeptide 2
34	7.42267e-17	4635	MYL4	myosin, light chain 4, alkali; atrial, embryonic
35	1.4432e-16	1160	CKMT2	creatine kinase, mitochondrial 2 (sarcomeric)
36	2.13277e-16	8988	HSPB3	heat shock 27kDa protein 3
37	2.54853e-16	10529	NEBL	nebulette
38	3.335e-16	6910	TBX5	T-box 5
39	3.64259e-16	4633	MYL2	myosin, light chain 2, regulatory, cardiac, slow
40	4.08196e-16	1832	DSP	desmoplakin
41	4.13093e-16	2257	FGF12	fibroblast growth factor 12
42	5.12036e-16	4151	MB	myoglobin
43	9.23104e-16	845	CASQ2	calsequestrin 2 (cardiac muscle)
44	5.75409e-14	80206	FHOD3	formin homology 2 domain containing 3
45	6.43375e-14	27129	HSPB7	heat shock 27kDa protein family, member 7 (cardiovascular)
46	6.46541e-14	57644	MYH7B	myosin, heavy chain 7B, cardiac muscle, beta
47	7.34168e-14	26548	ITGB1BP2	integrin beta 1 binding protein (melusin) 2
48	1.02037e-13	4892	NRAP	nebulin-related anchoring protein
49	1.02037e-13	8736	MYOM1	myomesin 1, 185kDa
50	1.32866e-13	775	CACNA1C	calcium channel, voltage-dependent, L type, alpha 1C subunit
51	1.59347e-13	1158	CKM	creatine kinase, muscle
52	2.68113e-13	2627	GATA6	GATA binding protein 6
53	4.72298e-13	1000	CDH2	cadherin 2, type 1, N-cadherin (neuronal)
54	5.79599e-13	3757	KCNH2	potassium voltage-gated channel, subfamily H (eag-related), member 2
55	1.92024e-12	9172	MYOM2	myomesin (M-protein) 2, 165kDa
56	5.19986e-12	145781	GCOM1	GRINL1A complex locus 1
57	6.47223e-12	2274	FHL2	four and a half LIM domains 2
58	9.09083e-12	8470	SORBS2	sorbin and SH3 domain containing 2
59	1.86378e-11	5350	PLN	phospholamban
60	4.36968e-11	4888	NPY6R	neuropeptide Y receptor Y6 (pseudogene)
61	1.3635e-10	23676	SMPX	small muscle protein, X-linked
62	1.57705e-10	2110	ETFDH	electron-transferring-flavoprotein dehydrogenase
63	1.70907e-10	28965	SLC27A6	solute carrier family 27 (fatty acid transporter), member 6
64	2.27528e-10	6236	RRAD	Ras-related associated with diabetes
65	5.08848e-10	88	ACTN2	actinin, alpha 2
66	6.23706e-10	4660	PPP1R12B	protein phosphatase 1, regulatory subunit 12B
67	8.47854e-10	6445	SGCG	sarcoglycan, gamma (35kDa dystrophin-associated glycoprotein)
68	1.17919e-09	11155	LDB3	LIM domain binding 3
69	1.17919e-09	352909	C19orf51	chromosome 19 open reading frame 51
70	1.33083e-09	783	CACNB2	calcium channel, voltage-dependent, beta 2 subunit
71	2.25315e-09	5224	PGAM2	phosphoglycerate mutase 2 (muscle)
72	2.39876e-09	4291	MLF1	myeloid leukemia factor 1
73	3.80487e-09	28513	CDH19	cadherin 19, type 2
74	3.86596e-09	79591	C10orf76	chromosome 10 open reading frame 76
75	6.12126e-09	729	C6	complement component 6
76	7.72127e-09	65009	NDRG4	NDRG family member 4
77	8.07695e-09	6271	S100A1	S100 calcium binding protein A1
78	1.30916e-08	5137	PDE1C	phosphodiesterase 1C, calmodulin-dependent 70kDa
79	1.54908e-08	8817	FGF18	fibroblast growth factor 18
80	3.16317e-08	23417	MLYCD	malonyl-CoA decarboxylase
81	3.95536e-08	8557	TCAP	titin-cap (telethonin)
82	5.01418e-08	10611	PDLIM5	PDZ and LIM domain 5
83	6.2849e-08	8707	B3GALT2	UDP-Gal:betaGlcNAc beta 1,3-galactosyltransferase, polypeptide 2
84	9.58098e-08	7138	TNNT1	troponin T type 1 (skeletal, slow)
85	1.02449e-07	3688	ITGB1	integrin, beta 1 (fibronectin receptor, beta polypeptide, antigen CD29 includes MDF2, MSK12)
86	1.17773e-07	7273	TTN	titin
87	1.91099e-07	113622	ADPRHL1	ADP-ribosylhydrolase like 1
88	2.73619e-07	84263	HSDL2	hydroxysteroid dehydrogenase like 2
89	3.65825e-07	4706	NDUFAB1	NADH dehydrogenase (ubiquinone) 1, alpha/beta subcomplex, 1, 8kDa
90	3.65825e-07	3032	HADHB	hydroxyacyl-CoA dehydrogenase/3-ketoacyl-CoA thiolase/enoyl-CoA hydratase (trifunctional protein), beta subunit
91	3.78e-07	23066	CAND2	cullin-associated and neddylation-dissociated 2 (putative)
92	4.5622e-07	1397	CRIP2	cysteine-rich protein 2
93	4.79e-07	8395	PIP5K1B	phosphatidylinositol-4-phosphate 5-kinase, type I, beta
94	5.56264e-07	9131	AIFM1	apoptosis-inducing factor, mitochondrion-associated, 1
95	5.62719e-07	4702	NDUFA8	NADH dehydrogenase (ubiquinone) 1 alpha subcomplex, 8, 19kDa
96	7.18426e-07	4902	NRTN	neurturin
97	8.84801e-07	1674	DES	desmin
98	9.39258e-07	392780
99	9.51e-07	1737	DLAT	dihydrolipoamide S-acetyltransferase
100	9.8827e-07	7867	MAPKAPK3	mitogen-activated protein kinase-activated protein kinase 3
101	1.01817e-06	5573	PRKAR1A	protein kinase, cAMP-dependent, regulatory, type I, alpha (tissue specific extinguisher 1)
102	1.10345e-06	7384	UQCRC1	ubiquinol-cytochrome c reductase core protein I
103	1.17091e-06	27254	CSDC2	cold shock domain containing C2, RNA binding
104	1.17091e-06	5188	PET112	PET112 homolog (yeast)
105	1.45019e-06	81578	COL21A1	collagen, type XXI, alpha 1
106	1.49324e-06	79953	SYNDIG1	synapse differentiation inducing 1
107	1.5131e-06	10289	EIF1B	eukaryotic translation initiation factor 1B
108	1.52339e-06	23037	PDZD2	PDZ domain containing 2
109	1.63661e-06	10848	PPP1R13L	protein phosphatase 1, regulatory subunit 13 like
110	1.84e-06	3784	KCNQ1	potassium voltage-gated channel, KQT-like subfamily, member 1
111	2.29808e-06	3764	KCNJ8	potassium inwardly-rectifying channel, subfamily J, member 8
112	2.51066e-06	2845	GPR22	G protein-coupled receptor 22
113	3e-06	1891	ECH1	enoyl CoA hydratase 1, peroxisomal
114	3.12749e-06	3908	LAMA2	laminin, alpha 2
115	3.33477e-06	6332	SCN7A	sodium channel, voltage-gated, type VII, alpha
116	3.6829e-06	50	ACO2	aconitase 2, mitochondrial
117	3.88764e-06	10105	PPIF	peptidylprolyl isomerase F
118	3.89356e-06	374354	NHLRC2	NHL repeat containing 2
119	3.90989e-06	30819	KCNIP2	Kv channel interacting protein 2
120	4.057e-06	4713	NDUFB7	NADH dehydrogenase (ubiquinone) 1 beta subcomplex, 7, 18kDa
121	4.4346e-06	55975	KLHL7	kelch-like 7 (Drosophila)
122	4.49737e-06	9927	MFN2	mitofusin 2
123	4.90435e-06	53405	CLIC5	chloride intracellular channel 5
124	5.79692e-06	58	ACTA1	actin, alpha 1, skeletal muscle
125	6.72476e-06	4696	NDUFA3	NADH dehydrogenase (ubiquinone) 1 alpha subcomplex, 3, 9kDa
126	6.81384e-06	788	SLC25A20	solute carrier family 25 (carnitine/acylcarnitine translocase), member 20
127	7.02234e-06	55669	MFN1	mitofusin 1
128	7.477e-06	2271	FH	fumarate hydratase
129	8.11943e-06	1738	DLD	dihydrolipoamide dehydrogenase
130	9.43987e-06	948	CD36	CD36 molecule (thrombospondin receptor)
131	9.561e-06	6450	SH3BGR	SH3 domain binding glutamic acid-rich protein
132	1.03215e-05	10723	SLC12A7	solute carrier family 12 (potassium/chloride transporters), member 7
133	1.20275e-05	4698	NDUFA5	NADH dehydrogenase (ubiquinone) 1 alpha subcomplex, 5, 13kDa
134	1.20275e-05	4717	NDUFC1	NADH dehydrogenase (ubiquinone) 1, subcomplex unknown, 1, 6kDa
135	1.25983e-05	6523	SLC5A1	solute carrier family 5 (sodium/glucose cotransporter), member 1
136	1.40853e-05	7871	SLMAP	sarcolemma associated protein
137	1.50105e-05	64854	USP46	ubiquitin specific peptidase 46
138	1.78731e-05	478	ATP1A3	ATPase, Na+/K+ transporting, alpha 3 polypeptide
139	2.01899e-05	7385	UQCRC2	ubiquinol-cytochrome c reductase core protein II
140	2.02729e-05	84978	FRMD5	FERM domain containing 5
141	2.21932e-05	79442	LRRC2	leucine rich repeat containing 2
142	2.24457e-05	5162	PDHB	pyruvate dehydrogenase (lipoamide) beta
143	2.37098e-05	9421	HAND1	heart and neural crest derivatives expressed 1
144	2.49101e-05	419	ART3	ADP-ribosyltransferase 3
145	2.6818e-05	7381	UQCRB	ubiquinol-cytochrome c reductase binding protein
146	2.6818e-05	1829	DSG2	desmoglein 2
147	2.8635e-05	4190	MDH1	malate dehydrogenase 1, NAD (soluble)
148	3.00661e-05	10627	MYL12A	myosin, light chain 12A, regulatory, non-sarcomeric
149	3.11932e-05	9659	PDE4DIP	phosphodiesterase 4D interacting protein
150	3.21729e-05	57538	ALPK3	alpha-kinase 3
151	3.28105e-05	8425	LTBP4	latent transforming growth factor beta binding protein 4
152	3.35013e-05	11156	PTP4A3	protein tyrosine phosphatase type IVA, member 3
153	3.63418e-05	509	ATP5C1	ATP synthase, H+ transporting, mitochondrial F1 complex, gamma polypeptide 1
154	3.63623e-05	6389	SDHA	succinate dehydrogenase complex, subunit A, flavoprotein (Fp)
155	3.79906e-05	5730	PTGDS	prostaglandin D2 synthase 21kDa (brain)
156	4.16258e-05	3913	LAMB2	laminin, beta 2 (laminin S)
157	4.41963e-05	291	SLC25A4	solute carrier family 25 (mitochondrial carrier; adenine nucleotide translocator), member 4
158	4.80736e-05	10466	COG5	component of oligomeric golgi complex 5
159	5.82837e-05	4967	OGDH	oxoglutarate (alpha-ketoglutarate) dehydrogenase (lipoamide)
160	5.95018e-05	4023	LPL	lipoprotein lipase
161	7.05525e-05	4705	NDUFA10	NADH dehydrogenase (ubiquinone) 1 alpha subcomplex, 10, 42kDa
162	7.12851e-05	498	ATP5A1	ATP synthase, H+ transporting, mitochondrial F1 complex, alpha subunit 1, cardiac muscle
163	7.37313e-05	1823	DSC1	desmocollin 1
164	7.40324e-05	1047	CLGN	calmegin
165	7.60564e-05	3419	IDH3A	isocitrate dehydrogenase 3 (NAD+) alpha
166	7.60564e-05	4324	MMP15	matrix metallopeptidase 15 (membrane-inserted)
167	7.69612e-05	3679	ITGA7	integrin, alpha 7
168	7.80533e-05	26112	CCDC69	coiled-coil domain containing 69
169	8.18402e-05	55335	NIPSNAP3B	nipsnap homolog 3B (C. elegans)
170	8.18402e-05	5160	PDHA1	pyruvate dehydrogenase (lipoamide) alpha 1
171	8.45324e-05	7111	TMOD1	tropomodulin 1
172	8.45324e-05	23368	PPP1R13B	protein phosphatase 1, regulatory subunit 13B
173	8.63353e-05	5139	PDE3A	phosphodiesterase 3A, cGMP-inhibited
174	9.49035e-05	10891	PPARGC1A	peroxisome proliferator-activated receptor gamma, coactivator 1 alpha
175	9.91646e-05	3741	KCNA5	potassium voltage-gated channel, shaker-related subfamily, member 5
176	0.000106278	51422	PRKAG2	protein kinase, AMP-activated, gamma 2 non-catalytic subunit
177	0.00010774	23554	TSPAN12	tetraspanin 12
178	0.000110682	153	ADRB1	adrenergic, beta-1-, receptor
179	0.000116612	5563	PRKAA2	protein kinase, AMP-activated, alpha 2 catalytic subunit
180	0.000116612	27309	ZNF330	zinc finger protein 330
181	0.000116612	4719	NDUFS1	NADH dehydrogenase (ubiquinone) Fe-S protein 1, 75kDa (NADH-coenzyme Q reductase)
182	0.000119666	65997	RASL11B	RAS-like, family 11, member B
183	0.000128949	1346	COX7A1	cytochrome c oxidase subunit VIIa polypeptide 1 (muscle)
184	0.000131081	4222	MEOX1	mesenchyme homeobox 1
185	0.000135461	5129	CDK18	cyclin-dependent kinase 18
186	0.000159616	4205	MEF2A	myocyte enhancer factor 2A
187	0.000159616	6390	SDHB	succinate dehydrogenase complex, subunit B, iron sulfur (Ip)
188	0.000162489	1666	DECR1	2,4-dienoyl CoA reductase 1, mitochondrial
189	0.00016651	1632	ECI1	enoyl-CoA delta isomerase 1
190	0.000166549	7093	TLL2	tolloid-like 2
191	0.000174028	64397	ZFP106	zinc finger protein 106 homolog (mouse)
192	0.000180575	10989	IMMT	inner membrane protein, mitochondrial
193	0.000195075	5834	PYGB	phosphorylase, glycogen; brain
194	0.000202012	55037	PTCD3	Pentatricopeptide repeat domain 3
195	0.000202966	522	ATP5J	ATP synthase, H+ transporting, mitochondrial Fo complex, subunit F6
196	0.000207039	116496	FAM129A	family with sequence similarity 129, member A
197	0.000207297	4191	MDH2	malate dehydrogenase 2, NAD (mitochondrial)
198	0.000209594	7417	VDAC2	voltage-dependent anion channel 2
199	0.000212006	10930	APOBEC2	apolipoprotein B mRNA editing enzyme, catalytic polypeptide-like 2
200	0.000216871	506	ATP5B	ATP synthase, H+ transporting, mitochondrial F1 complex, beta polypeptide
201	0.000226613	1376	CPT2	carnitine palmitoyltransferase 2
202	0.000246122	730	C7	complement component 7
203	0.000246724	4709	NDUFB3	NADH dehydrogenase (ubiquinone) 1 beta subcomplex, 3, 12kDa
204	0.000248133	4711	NDUFB5	NADH dehydrogenase (ubiquinone) 1 beta subcomplex, 5, 16kDa
205	0.000256142	2109	ETFB	electron-transfer-flavoprotein, beta polypeptide
206	0.000256142	682	BSG	basigin (Ok blood group)
207	0.000256142	51115	FAM82B	family with sequence similarity 82, member B
208	0.000261726	4723	NDUFV1	NADH dehydrogenase (ubiquinone) flavoprotein 1, 51kDa
209	0.00028437	23530	NNT	nicotinamide nucleotide transhydrogenase
210	0.000291201	2027	ENO3	enolase 3 (beta, muscle)
211	0.000307976	6566	SLC16A1	solute carrier family 16, member 1 (monocarboxylic acid transporter 1)
212	0.000313051	10063	COX17	COX17 cytochrome c oxidase assembly homolog (S. cerevisiae)
213	0.000320379	4716	NDUFB10	NADH dehydrogenase (ubiquinone) 1 beta subcomplex, 10, 22kDa
214	0.000320379	4802	NFYC	nuclear transcription factor Y, gamma
215	0.000322893	79145	CHCHD7	coiled-coil-helix-coiled-coil-helix domain containing 7
216	0.000359912	4731	NDUFV3	NADH dehydrogenase (ubiquinone) flavoprotein 3, 10kDa
217	0.000401171	6392	SDHD	succinate dehydrogenase complex, subunit D, integral membrane protein
218	0.000428535	51015	ISOC1	isochorismatase domain containing 1
219	0.000444732	9472	AKAP6	A kinase (PRKA) anchor protein 6
220	0.000494801	78989	COLEC11	collectin sub-family member 11
221	0.000542867	8402	SLC25A11	solute carrier family 25 (mitochondrial carrier; oxoglutarate carrier), member 11
222	0.000552081	3373	HYAL1	hyaluronoglucosaminidase 1
223	0.000552081	7436	VLDLR	very low density lipoprotein receptor
224	0.000552081	79804	NBLA00301	Nbla00301
225	0.00055719	10242	KCNMB2	potassium large conductance calcium-activated channel, subfamily M, beta member 2
226	0.000571421	4700	NDUFA6	NADH dehydrogenase (ubiquinone) 1 alpha subcomplex, 6, 14kDa
227	0.000571421	26249	KLHL3	kelch-like 3 (Drosophila)
228	0.00060739	55856	ACOT13	acyl-CoA thioesterase 13
229	0.00062425	1917	EEF1A2	eukaryotic translation elongation factor 1 alpha 2
230	0.00063028	3753	KCNE1	potassium voltage-gated channel, Isk-related family, member 1
231	0.000669031	253558	LCLAT1	lysocardiolipin acyltransferase 1
232	0.000712216	1340	COX6B1	cytochrome c oxidase subunit VIb polypeptide 1 (ubiquitous)
233	0.000726237	10651	MTX2	metaxin 2
234	0.000738501	539	ATP5O	ATP synthase, H+ transporting, mitochondrial F1 complex, O subunit
235	0.000738501	64344	HIF3A	hypoxia inducible factor 3, alpha subunit
236	0.000738501	9209	LRRFIP2	leucine rich repeat (in FLII) interacting protein 2
237	0.000754337	4846	NOS3	nitric oxide synthase 3 (endothelial cell)
238	0.000805107	51477	ISYNA1	inositol-3-phosphate synthase 1
239	0.000820451	5066	PAM	peptidylglycine alpha-amidating monooxygenase
240	0.00084247	1495	CTNNA1	catenin (cadherin-associated protein), alpha 1, 102kDa
241	0.00084887	7423	VEGFB	vascular endothelial growth factor B
242	0.000861993	23408	SIRT5	sirtuin 5
243	0.000870668	29078	NDUFAF4	NADH dehydrogenase (ubiquinone) 1 alpha subcomplex, assembly factor 4
244	0.000870668	5250	SLC25A3	solute carrier family 25 (mitochondrial carrier; phosphate carrier), member 3
245	0.000870668	23632	CA14	carbonic anhydrase XIV
246	0.000883895	23532	PRAME	preferentially expressed antigen in melanoma
247	0.000903027	150572	SMYD1	SET and MYND domain containing 1
248	0.000903027	3777	KCNK3	potassium channel, subfamily K, member 3
249	0.000923107	79675	FASTKD1	FAST kinase domains 1
250	0.000961781	23012	STK38L	serine/threonine kinase 38 like
251	0.000966175	10060	ABCC9	ATP-binding cassette, sub-family C (CFTR/MRP), member 9
252	0.000991529	3761	KCNJ4	potassium inwardly-rectifying channel, subfamily J, member 4
253	0.000991529	4976	OPA1	optic atrophy 1 (autosomal dominant)
254	0.000991529	4528	MTIF2	mitochondrial translational initiation factor 2
255	0.000995984	165904	XIRP1	xin actin-binding repeat containing 1
256	0.00101557	26873	OPLAH	5-oxoprolinase (ATP-hydrolysing)
257	0.00102679	56950	SMYD2	SET and MYND domain containing 2
258	0.00109823	1431	CS	citrate synthase
259	0.00111277	22808	MRAS	muscle RAS oncogene homolog
260	0.00111277	84302	C9orf125	chromosome 9 open reading frame 125
261	0.00112969	55853	IDI2-AS1	IDI2 antisense RNA 1 (non-protein coding)
262	0.00122649	28232	SLCO3A1	solute carrier organic anion transporter family, member 3A1
263	0.00123681	3418	IDH2	isocitrate dehydrogenase 2 (NADP+), mitochondrial
264	0.00124277	34	ACADM	acyl-CoA dehydrogenase, C-4 to C-12 straight chain
265	0.00125983	9512	PMPCB	peptidase (mitochondrial processing) beta
266	0.00126945	4249	MGAT5	mannosyl (alpha-1,6-)-glycoprotein beta-1,6-N-acetyl-glucosaminyltransferase
267	0.00127205	26577	PCOLCE2	procollagen C-endopeptidase enhancer 2
268	0.00130986	1329	COX5B	cytochrome c oxidase subunit Vb
269	0.00132595	10229	COQ7	coenzyme Q7 homolog, ubiquinone (yeast)
270	0.00135744	4008	LMO7	LIM domain 7
271	0.00141629	9556	C14orf2	chromosome 14 open reading frame 2
272	0.00141629	1537	CYC1	cytochrome c-1
273	0.00146056	3632	INPP5A	inositol polyphosphate-5-phosphatase, 40kDa
274	0.00146306	9464	HAND2	heart and neural crest derivatives expressed 2
275	0.00163348	3983	ABLIM1	actin binding LIM protein 1
276	0.0017763	4729	NDUFV2	NADH dehydrogenase (ubiquinone) flavoprotein 2, 24kDa
277	0.00180223	10566	AKAP3	A kinase (PRKA) anchor protein 3
278	0.00186819	2631	GBAS	glioblastoma amplified sequence
279	0.001927	100272147	MTCP1NB	mature T-cell proliferation 1 neighbor
280	0.00213513	211	ALAS1	aminolevulinate, delta-, synthase 1
281	0.00215412	7284	TUFM	Tu translation elongation factor, mitochondrial
282	0.00216803	9121	SLC16A5	solute carrier family 16, member 5 (monocarboxylic acid transporter 6)
283	0.00222581	11030	RBPMS	RNA binding protein with multiple splicing
284	0.00223378	93974	ATPIF1	ATPase inhibitory factor 1
285	0.00225164	2557	GABRA4	gamma-aminobutyric acid (GABA) A receptor, alpha 4
286	0.00228056	8727	CTNNAL1	catenin (cadherin-associated protein), alpha-like 1
287	0.00235108	54205	CYCS	cytochrome c, somatic
288	0.00235192	11202	KLK8	kallikrein-related peptidase 8
289	0.00238256	285489	DOK7	docking protein 7
290	0.00238256	84700	MYO18B	myosin XVIIIB
291	0.0024274	51805	COQ3	coenzyme Q3 homolog, methyltransferase (S. cerevisiae)
292	0.00255228	7306	TYRP1	tyrosinase-related protein 1
293	0.00255228	7082	TJP1	tight junction protein 1 (zona occludens 1)
294	0.00258324	401397	LOC401397	uncharacterized LOC401397
295	0.00261284	5348	FXYD1	FXYD domain containing ion transport regulator 1
296	0.00261731	427	ASAH1	N-acylsphingosine amidohydrolase (acid ceramidase) 1
297	0.00262302	4694	NDUFA1	NADH dehydrogenase (ubiquinone) 1 alpha subcomplex, 1, 7.5kDa
298	0.00269365	51143	DYNC1LI1	dynein, cytoplasmic 1, light intermediate chain 1
299	0.00271169	2395	FXN	frataxin
300	0.00271972	2053	EPHX2	epoxide hydrolase 2, cytoplasmic
301	0.00276975	8773	SNAP23	synaptosomal-associated protein, 23kDa
302	0.00276975	8802	SUCLG1	succinate-CoA ligase, alpha subunit
303	0.00292181	23410	SIRT3	sirtuin 3
304	0.00293321	10667	FARS2	phenylalanyl-tRNA synthetase 2, mitochondrial
305	0.00296623	57017	COQ9	coenzyme Q9 homolog (S. cerevisiae)
306	0.00296623	51079	NDUFA13	NADH dehydrogenase (ubiquinone) 1 alpha subcomplex, 13
307	0.00299756	10632	ATP5L	ATP synthase, H+ transporting, mitochondrial Fo complex, subunit G
308	0.00303548	10463	SLC30A9	solute carrier family 30 (zinc transporter), member 9
309	0.00303548	5019	OXCT1	3-oxoacid CoA transferase 1
310	0.00321597	79135	APOO	apolipoprotein O
311	0.00328889	28969	BZW2	basic leucine zipper and W2 domains 2
312	0.00328889	3250	HPR	haptoglobin-related protein
313	0.00336495	6123	RPL3L	ribosomal protein L3-like
314	0.00336495	54826	GIN1	gypsy retrotransposon integrase 1
315	0.00337859	55353	LAPTM4B	lysosomal protein transmembrane 4 beta
316	0.00353842	9261	MAPKAPK2	mitogen-activated protein kinase-activated protein kinase 2
317	0.00363093	5096	PCCB	propionyl CoA carboxylase, beta polypeptide
318	0.00363109	5334	PLCL1	phospholipase C-like 1
319	0.00367668	80063	ATF7IP2	activating transcription factor 7 interacting protein 2
320	0.00384556	10398	MYL9	myosin, light chain 9, regulatory
321	0.00403043	55245	UQCC	ubiquinol-cytochrome c reductase complex chaperone
322	0.00407211	54869	EPS8L1	EPS8-like 1
323	0.00407211	1760	DMPK	dystrophia myotonica-protein kinase
324	0.00407211	9040	UBE2M	ubiquitin-conjugating enzyme E2M
325	0.00412885	2108	ETFA	electron-transfer-flavoprotein, alpha polypeptide
326	0.00420449	10077	TSPAN32	tetraspanin 32
327	0.00420449	3945	LDHB	lactate dehydrogenase B
328	0.00438377	3338	DNAJC4	DnaJ (Hsp40) homolog, subfamily C, member 4
329	0.00438377	23433	RHOQ	ras homolog gene family, member Q
330	0.00441249	54539	NDUFB11	NADH dehydrogenase (ubiquinone) 1 beta subcomplex, 11, 17.3kDa
331	0.00446114	4919	ROR1	receptor tyrosine kinase-like orphan receptor 1
332	0.004463	606553	C8orf49	chromosome 8 open reading frame 49
333	0.00451896	2869	GRK5	G protein-coupled receptor kinase 5
334	0.00452019	64321	SOX17	SRY (sex determining region Y)-box 17
335	0.00452019	652147
336	0.00460318	3728	JUP	junction plakoglobin
337	0.00463815	55208	DCUN1D2	DCN1, defective in cullin neddylation 1, domain containing 2 (S. cerevisiae)
338	0.00479843	9145	SYNGR1	synaptogyrin 1
339	0.00489983	6943	TCF21	transcription factor 21
340	0.00491309	23414	ZFPM2	zinc finger protein, multitype 2
341	0.00491627	8496	PPFIBP1	PTPRF interacting protein, binding protein 1 (liprin beta 1)
342	0.00506082	1347	COX7A2	cytochrome c oxidase subunit VIIa polypeptide 2 (liver)
343	0.00523446	2700	GJA3	gap junction protein, alpha 3, 46kDa
344	0.00523446	728978	LOC728978	uncharacterized LOC728978
345	0.00528735	54800	KLHL24	kelch-like 24 (Drosophila)
346	0.00528782	79746	ECHDC3	enoyl CoA hydratase domain containing 3
347	0.00528782	84681	HINT2	histidine triad nucleotide binding protein 2
348	0.00528782	84529	C15orf41	chromosome 15 open reading frame 41
349	0.00528782	145553	MDP1	magnesium-dependent phosphatase 1
350	0.00540472	54345	SOX18	SRY (sex determining region Y)-box 18
351	0.00540872	55217	TMLHE	trimethyllysine hydroxylase, epsilon
352	0.0054134	2805	GOT1	glutamic-oxaloacetic transaminase 1, soluble (aspartate aminotransferase 1)
353	0.00548111	2022	ENG	endoglin
354	0.00548526	3588	IL10RB	interleukin 10 receptor, beta
355	0.00548526	84148	KAT8	K(lysine) acetyltransferase 8
356	0.00551309	593	BCKDHA	branched chain keto acid dehydrogenase E1, alpha polypeptide
357	0.00551309	57380	MRS2	MRS2 magnesium homeostasis factor homolog (S. cerevisiae)
358	0.00579971	6444	SGCD	sarcoglycan, delta (35kDa dystrophin-associated glycoprotein)
359	0.00592745	26355	FAM162A	family with sequence similarity 162, member A
360	0.00597026	55735	DNAJC11	DnaJ (Hsp40) homolog, subfamily C, member 11
361	0.00604308	84333	PCGF5	polycomb group ring finger 5
362	0.00619109	54927	CHCHD3	coiled-coil-helix-coiled-coil-helix domain containing 3
363	0.00630022	140609	NEK7	NIMA (never in mitosis gene a)-related kinase 7
364	0.00632512	6182	MRPL12	mitochondrial ribosomal protein L12
365	0.00674233	10742	RAI2	retinoic acid induced 2
366	0.00680682	8277	TKTL1	transketolase-like 1
367	0.00680682	3316	HSPB2	heat shock 27kDa protein 2
368	0.00687051	84467	FBN3	fibrillin 3
369	0.00699323	7052	TGM2	transglutaminase 2 (C polypeptide, protein-glutamine-gamma-glutamyltransferase)
370	0.00699323	54948	MRPL16	mitochondrial ribosomal protein L16
371	0.00710976	51318	MRPL35	mitochondrial ribosomal protein L35
372	0.00716675	4701	NDUFA7	NADH dehydrogenase (ubiquinone) 1 alpha subcomplex, 7, 14.5kDa
373	0.00716675	10975	UQCR11	ubiquinol-cytochrome c reductase, complex III subunit XI
374	0.00716675	56271	BEX4	brain expressed, X-linked 4
375	0.00718245	26589	MRPL46	mitochondrial ribosomal protein L46
376	0.00724117	7220	TRPC1	transient receptor potential cation channel, subfamily C, member 1
377	0.00737932	27112	FAM155B	family with sequence similarity 155, member B
378	0.00752529	10625	IVNS1ABP	influenza virus NS1A binding protein
379	0.00762931	4695	NDUFA2	NADH dehydrogenase (ubiquinone) 1 alpha subcomplex, 2, 8kDa
380	0.00766657	10580	SORBS1	sorbin and SH3 domain containing 1
381	0.00769742	23493	HEY2	hairy/enhancer-of-split related with YRPW motif 2
382	0.00769742	286	ANK1	ankyrin 1, erythrocytic
383	0.00783019	27069	GHITM	growth hormone inducible transmembrane protein
384	0.00813629	23363	OBSL1	obscurin-like 1
385	0.00858343	56945	MRPS22	mitochondrial ribosomal protein S22
386	0.00858343	6007	RHD	Rh blood group, D antigen
387	0.00864651	4726	NDUFS6	NADH dehydrogenase (ubiquinone) Fe-S protein 6, 13kDa (NADH-coenzyme Q reductase)
388	0.00920487	6442	SGCA	sarcoglycan, alpha (50kDa dystrophin-associated glycoprotein)
389	0.00920487	5163	PDK1	pyruvate dehydrogenase kinase, isozyme 1
390	0.00936244	79696	FAM164C	family with sequence similarity 164, member C
391	0.00937291	4714	NDUFB8	NADH dehydrogenase (ubiquinone) 1 beta subcomplex, 8, 19kDa
392	0.00938948	28227	PPP2R3B	protein phosphatase 2, regulatory subunit B'', beta
393	0.00939286	230	ALDOC	aldolase C, fructose-bisphosphate
394	0.00949988	1349	COX7B	cytochrome c oxidase subunit VIIb
395	0.00949988	51086	TNNI3K	TNNI3 interacting kinase
396	0.00960718	57001	ACN9	ACN9 homolog (S. cerevisiae)
397	0.00992613	201140	DHRS7C	dehydrogenase/reductase (SDR family) member 7C
398	0.0103775	27302	BMP10	bone morphogenetic protein 10
399	0.0105597	154791	C7orf55	chromosome 7 open reading frame 55
400	0.0107313	7094	TLN1	talin 1
401	0.0107948	2067	ERCC1	excision repair cross-complementing rodent repair deficiency, complementation group 1 (includes overlapping antisense sequence)
402	0.011095	64976	MRPL40	mitochondrial ribosomal protein L40
403	0.0112501	549	AUH	AU RNA binding protein/enoyl-CoA hydratase
404	0.0112525	23566	LPAR3	lysophosphatidic acid receptor 3
405	0.0115228	6604	SMARCD3	SWI/SNF related, matrix associated, actin dependent regulator of chromatin, subfamily d, member 3
406	0.0115767	10573	MRPL28	mitochondrial ribosomal protein L28
407	0.0115838	2101	ESRRA	estrogen-related receptor alpha
408	0.0119805	404544	COX8BP	cytochrome c oxidase subunit VIIIB, pseudogene
409	0.0121548	51134	CCDC41	coiled-coil domain containing 41
410	0.0121548	5506	PPP1R3A	protein phosphatase 1, regulatory subunit 3A
411	0.0121548	2157	F8	coagulation factor VIII, procoagulant component
412	0.0124813	9200	PTPLA	protein tyrosine phosphatase-like (proline instead of catalytic arginine), member A
413	0.0124813	400916	CHCHD10	coiled-coil-helix-coiled-coil-helix domain containing 10
414	0.0124934	57146	TMEM159	transmembrane protein 159
415	0.0125367	7108	TM7SF2	transmembrane 7 superfamily member 2
416	0.0125478	89910	UBE3B	ubiquitin protein ligase E3B
417	0.0126039	55544	RBM38	RNA binding motif protein 38
418	0.01282	28511	NKIRAS2	NFKB inhibitor interacting Ras-like 2
419	0.0129358	9748	SLK	STE20-like kinase
420	0.0129853	9812	KIAA0141	KIAA0141
421	0.0129853	64793	CEP85	centrosomal protein 85kDa
422	0.0131385	25849	PARM1	prostate androgen-regulated mucin-like protein 1
423	0.0132853	23484	LEPROTL1	leptin receptor overlapping transcript-like 1
424	0.0134865	55647	RAB20	RAB20, member RAS oncogene family
425	0.0135921	663	BNIP2	BCL2/adenovirus E1B 19kDa interacting protein 2
426	0.0135983	221002	RASGEF1A	RasGEF domain family, member 1A
427	0.0135983	4707	NDUFB1	NADH dehydrogenase (ubiquinone) 1 beta subcomplex, 1, 7kDa
428	0.0140663	10351	ABCA8	ATP-binding cassette, sub-family A (ABC1), member 8
429	0.0141906	66008	TRAK2	trafficking protein, kinesin binding 2
430	0.0142171	9941	EXOG	endo/exonuclease (5'-3'), endonuclease G-like
431	0.0142902	29125	C11orf21	chromosome 11 open reading frame 21
432	0.0143431	54148	MRPL39	mitochondrial ribosomal protein L39
433	0.0149723	9039	UBA3	ubiquitin-like modifier activating enzyme 3
434	0.0151337	10425	ARIH2	ariadne homolog 2 (Drosophila)
435	0.0158389	25847	ANAPC13	anaphase promoting complex subunit 13
436	0.0163044	1805	DPT	dermatopontin
437	0.0163412	27315	PGAP2	post-GPI attachment to proteins 2
438	0.016716	85476	GFM1	G elongation factor, mitochondrial 1
439	0.016716	5166	PDK4	pyruvate dehydrogenase kinase, isozyme 4
440	0.0167824	400258	C14orf180	chromosome 14 open reading frame 180
441	0.0167824	1605	DAG1	dystroglycan 1 (dystrophin-associated glycoprotein 1)
442	0.0168928	23011	RAB21	RAB21, member RAS oncogene family
443	0.016926	10939	AFG3L2	AFG3 ATPase family gene 3-like 2 (S. cerevisiae)
444	0.0169798	441024	MTHFD2L	methylenetetrahydrofolate dehydrogenase (NADP+ dependent) 2-like
445	0.0170276	23355	VPS8	vacuolar protein sorting 8 homolog (S. cerevisiae)
446	0.0171913	11062	DUS4L	dihydrouridine synthase 4-like (S. cerevisiae)
447	0.0172617	10867	TSPAN9	tetraspanin 9
448	0.017833	89978	ATPBD4	ATP binding domain 4
449	0.0180828	112	ADCY6	adenylate cyclase 6
450	0.0181032	84891	ZSCAN10	zinc finger and SCAN domain containing 10
451	0.0183219	90580	C19orf52	chromosome 19 open reading frame 52
452	0.0183504	284576	LOC284576	uncharacterized LOC284576
453	0.018428	2230	FDX1	ferredoxin 1
454	0.0190988	5648	MASP1	mannan-binding lectin serine peptidase 1 (C4/C2 activating component of Ra-reactive factor)
455	0.0195389	51574	LARP7	La ribonucleoprotein domain family, member 7
456	0.0195389	65080	MRPL44	mitochondrial ribosomal protein L44
457	0.0195389	127294	MYOM3	myomesin family, member 3
458	0.0201114	51081	MRPS7	mitochondrial ribosomal protein S7
459	0.0201486	7490	WT1	Wilms tumor 1
460	0.0202403	4285	MIPEP	mitochondrial intermediate peptidase
461	0.0203935	51073	MRPL4	mitochondrial ribosomal protein L4
462	0.0206058	2878	GPX3	glutathione peroxidase 3 (plasma)
463	0.0208237	55791	LRIF1	ligand dependent nuclear receptor interacting factor 1
464	0.0208237	515	ATP5F1	ATP synthase, H+ transporting, mitochondrial Fo complex, subunit B1
465	0.020861	2697	GJA1	gap junction protein, alpha 1, 43kDa
466	0.0210678	7450	VWF	von Willebrand factor
467	0.0211648	28977	MRPL42	mitochondrial ribosomal protein L42
468	0.0211985	84306	PDCD2L	programmed cell death 2-like
469	0.0215979	253512	SLC25A30	solute carrier family 25, member 30
470	0.0217505	9628	RGS6	regulator of G-protein signaling 6
471	0.0217505	55572	FOXRED1	FAD-dependent oxidoreductase domain containing 1
472	0.0218285	4722	NDUFS3	NADH dehydrogenase (ubiquinone) Fe-S protein 3, 30kDa (NADH-coenzyme Q reductase)
473	0.0218451	9377	COX5A	cytochrome c oxidase subunit Va
474	0.0218451	10114	HIPK3	homeodomain interacting protein kinase 3
475	0.0218567	64065	PERP	PERP, TP53 apoptosis effector
476	0.0223635	7148	TNXB	tenascin XB
477	0.0226997	5191	PEX7	peroxisomal biogenesis factor 7
478	0.0228072	28998	MRPL13	mitochondrial ribosomal protein L13
479	0.0233678	488	ATP2A2	ATPase, Ca++ transporting, cardiac muscle, slow twitch 2
480	0.0234958	117177	RAB3IP	RAB3A interacting protein (rabin3)
481	0.0234958	25764	C15orf63	chromosome 15 open reading frame 63
482	0.0234958	4720	NDUFS2	NADH dehydrogenase (ubiquinone) Fe-S protein 2, 49kDa (NADH-coenzyme Q reductase)
483	0.0241373	4200	ME2	malic enzyme 2, NAD(+)-dependent, mitochondrial
484	0.0245682	23203	PMPCA	peptidase (mitochondrial processing) alpha
485	0.0246199	54583	EGLN1	egl nine homolog 1 (C. elegans)
486	0.0248958	55101	ATP5SL	ATP5S-like
487	0.0259314	3033	HADH	hydroxyacyl-CoA dehydrogenase
488	0.0260293	54897	CASZ1	castor zinc finger 1
489	0.0260293	51001	MTERFD1	MTERF domain containing 1
490	0.0262176	286336	FAM78A	family with sequence similarity 78, member A
491	0.0264753	84274	COQ5	coenzyme Q5 homolog, methyltransferase (S. cerevisiae)
492	0.0267001	3052	HCCS	holocytochrome c synthase
493	0.0269116	1410	CRYAB	crystallin, alpha B
494	0.0274858	150737	TTC30B	tetratricopeptide repeat domain 30B
495	0.0275237	1824	DSC2	desmocollin 2
496	0.0278429	388591	RNF207	ring finger protein 207
497	0.027898	26027	ACOT11	acyl-CoA thioesterase 11
498	0.0279774	1428	CRYM	crystallin, mu
499	0.0279774	10480	EIF3M	eukaryotic translation initiation factor 3, subunit M
500	0.0279774	4515	MTCP1	mature T-cell proliferation 1

## Sheet: Chondrocytes
No.	FDR	Entrez ID	Gene	Description
1	3.19432e-135	1302	COL11A2	collagen, type XI, alpha 2
2	6.67083e-96	1404	HAPLN1	hyaluronan and proteoglycan link protein 1
3	5.13299e-74	11341	SCRG1	stimulator of chondrogenesis 1
4	1.98022e-68	11060	WWP2	WW domain containing E3 ubiquitin protein ligase 2
5	5.83253e-59	1833	EPYC	epiphycan
6	2.95884e-56	1297	COL9A1	collagen, type IX, alpha 1
7	5.01582e-55	4146	MATN1	matrilin 1, cartilage matrix protein
8	3.22909e-49	4148	MATN3	matrilin 3
9	7.93388e-47	1464	CSPG4	chondroitin sulfate proteoglycan 4
10	3.53355e-43	8190	MIA	melanoma inhibitory activity
11	3.51763e-34	8515	ITGA10	integrin, alpha 10
12	3.12651e-33	1301	COL11A1	collagen, type XI, alpha 1
13	3.66844e-33	3381	IBSP	integrin-binding sialoprotein
14	2.73796e-28	1299	COL9A3	collagen, type IX, alpha 3
15	1.95989e-27	1298	COL9A2	collagen, type IX, alpha 2
16	1.89993e-23	56901	NDUFA4L2	NADH dehydrogenase (ubiquinone) 1 alpha subcomplex, 4-like 2
17	4.58031e-22	8785	MATN4	matrilin 4
18	2.08465e-21	5549	PRELP	proline/arginine-rich end leucine-rich repeat protein
19	3.41163e-21	8326	FZD9	frizzled family receptor 9
20	2.15384e-20	2331	FMOD	fibromodulin
21	5.96933e-18	4241	MFI2	antigen p97 (melanoma associated) identified by monoclonal antibodies 133.2 and 96.5
22	8.71301e-18	1758	DMP1	dentin matrix acidic phosphoprotein 1
23	3.28586e-17	1280	COL2A1	collagen, type II, alpha 1
24	1.0888e-16	389084	C2orf82	chromosome 2 open reading frame 82
25	4.98958e-16	10085	EDIL3	EGF-like repeats and discoidin I-like domains 3
26	9.82359e-16	1101	CHAD	chondroadherin
27	3.75294e-15	1311	COMP	cartilage oligomeric matrix protein
28	5.97544e-14	2006	ELN	elastin
29	7.33528e-14	114899	C1QTNF3	C1q and tumor necrosis factor related protein 3
30	1.3039e-13	25903	OLFML2B	olfactomedin-like 2B
31	4.88294e-13	27190	IL17B	interleukin 17B
32	5.96483e-13	4982	TNFRSF11B	tumor necrosis factor receptor superfamily, member 11b
33	5.96483e-13	26032	SUSD5	sushi domain containing 5
34	6.99113e-13	4322	MMP13	matrix metallopeptidase 13 (collagenase 3)
35	3.36907e-12	5745	PTH1R	parathyroid hormone 1 receptor
36	7.72761e-12	59341	TRPV4	transient receptor potential cation channel, subfamily V, member 4
37	9.34933e-12	633	BGN	biglycan
38	2.51389e-11	64131	XYLT1	xylosyltransferase I
39	1.1569e-10	4240	MFGE8	milk fat globule-EGF factor 8 protein
40	5.19504e-10	5333	PLCD1	phospholipase C, delta 1
41	9.11661e-10	4325	MMP16	matrix metallopeptidase 16 (membrane-inserted)
42	1.43367e-09	54587	MXRA8	matrix-remodelling associated 8
43	1.54817e-09	9469	CHST3	carbohydrate (chondroitin 6) sulfotransferase 3
44	1.69898e-09	8200	GDF5	growth differentiation factor 5
45	3.12122e-09	57194	ATP10A	ATPase, class V, type 10A
46	4.37524e-09	203447	NRK	Nik related kinase
47	8.12754e-09	6271	S100A1	S100 calcium binding protein A1
48	8.1392e-09	1796	DOK1	docking protein 1, 62kDa (downstream of tyrosine kinase 1)
49	1.4e-08	9060	PAPSS2	3'-phosphoadenosine 5'-phosphosulfate synthase 2
50	2.7e-08	11081	KERA	keratocan
51	5.53797e-08	79883	PODNL1	podocan-like 1
52	5.53797e-08	51226	COPZ2	coatomer protein complex, subunit zeta 2
53	2.11e-07	23127	GLT25D2	glycosyltransferase 25 domain containing 2
54	3.05703e-07	23500	DAAM2	dishevelled associated activator of morphogenesis 2
55	3.05703e-07	2296	FOXC1	forkhead box C1
56	3.05703e-07	827	CAPN6	calpain 6
57	3.05703e-07	56603	CYP26B1	cytochrome P450, family 26, subfamily B, polypeptide 1
58	4.78184e-07	4318	MMP9	matrix metallopeptidase 9 (gelatinase B, 92kDa gelatinase, 92kDa type IV collagenase)
59	2.35543e-06	5179	PENK	proenkephalin
60	2.36722e-06	1749	DLX5	distal-less homeobox 5
61	2.75264e-06	23213	SULF1	sulfatase 1
62	2.94983e-06	10736	SIX2	SIX homeobox 2
63	3.25667e-06	57333	RCN3	reticulocalbin 3, EF-hand calcium binding domain
64	3.84987e-06	3316	HSPB2	heat shock 27kDa protein 2
65	4.91624e-06	6320	CLEC11A	C-type lectin domain family 11, member A
66	7.1932e-06	50509	COL5A3	collagen, type V, alpha 3
67	7.671e-06	9358	ITGBL1	integrin, beta-like 1 (with EGF-like repeat domains)
68	1.05924e-05	3624	INHBA	inhibin, beta A
69	1.16117e-05	411	ARSB	arylsulfatase B
70	1.28742e-05	4017	LOXL2	lysyl oxidase-like 2
71	1.29506e-05	7059	THBS3	thrombospondin 3
72	1.29506e-05	3371	TNC	tenascin C
73	1.64095e-05	5507	PPP1R3C	protein phosphatase 1, regulatory subunit 3C
74	1.68025e-05	8325	FZD8	frizzled family receptor 8
75	1.92595e-05	221044	UCMA	upper zone of growth plate and cartilage matrix associated
76	1.93517e-05	11061	LECT1	leukocyte cell derived chemotaxin 1
77	2.17179e-05	3400	ID4	inhibitor of DNA binding 4, dominant negative helix-loop-helix protein
78	2.28227e-05	4223	MEOX2	mesenchyme homeobox 2
79	2.56694e-05	4921	DDR2	discoidin domain receptor tyrosine kinase 2
80	2.56694e-05	5325	PLAGL1	pleiomorphic adenoma gene-like 1
81	3.41823e-05	10609	LEPREL4	leprecan-like 4
82	4.47697e-05	5916	RARG	retinoic acid receptor, gamma
83	4.55544e-05	6285	S100B	S100 calcium binding protein B
84	5.62939e-05	1462	VCAN	versican
85	5.91211e-05	8838	WISP3	WNT1 inducible signaling pathway protein 3
86	6.85005e-05	219699	UNC5B	unc-5 homolog B (C. elegans)
87	7.31212e-05	860	RUNX2	runt-related transcription factor 2
88	7.66317e-05	56913	C1GALT1	core 1 synthase, glycoprotein-N-acetylgalactosamine 3-beta-galactosyltransferase, 1
89	7.96719e-05	56955	MEPE	matrix extracellular phosphoglycoprotein
90	8.89392e-05	314	AOC2	amine oxidase, copper containing 2 (retina-specific)
91	8.89472e-05	23012	STK38L	serine/threonine kinase 38 like
92	9.05149e-05	84695	LOXL3	lysyl oxidase-like 3
93	9.93729e-05	9828	ARHGEF17	Rho guanine nucleotide exchange factor (GEF) 17
94	0.000104692	5654	HTRA1	HtrA serine peptidase 1
95	0.000108384	85477	SCIN	scinderin
96	0.0001105	23371	TENC1	tensin like C1 domain containing phosphatase (tensin 2)
97	0.000118114	337876	CHSY3	chondroitin sulfate synthase 3
98	0.000121326	7851	MALL	mal, T-cell differentiation protein-like
99	0.000124062	84417	C2orf40	chromosome 2 open reading frame 40
100	0.000126158	1295	COL8A1	collagen, type VIII, alpha 1
101	0.000126158	1836	SLC26A2	solute carrier family 26 (sulfate transporter), member 2
102	0.000126158	55553	SOX6	SRY (sex determining region Y)-box 6
103	0.000132214	579	NKX3-2	NK3 homeobox 2
104	0.000152046	1296	COL8A2	collagen, type VIII, alpha 2
105	0.000171343	22801	ITGA11	integrin, alpha 11
106	0.000179286	9138	ARHGEF1	Rho guanine nucleotide exchange factor (GEF) 1
107	0.000204978	8840	WISP1	WNT1 inducible signaling pathway protein 1
108	0.000213666	6586	SLIT3	slit homolog 3 (Drosophila)
109	0.000219732	79839	CCDC102B	coiled-coil domain containing 102B
110	0.000231176	27129	HSPB7	heat shock 27kDa protein family, member 7 (cardiovascular)
111	0.000249028	6383	SDC2	syndecan 2
112	0.000252567	7216	TRO	trophinin
113	0.000261756	2191	FAP	fibroblast activation protein, alpha
114	0.000291106	3171	FOXA3	forkhead box A3
115	0.000336563	2260	FGFR1	fibroblast growth factor receptor 1
116	0.000344992	2882	GPX7	glutathione peroxidase 7
117	0.00037721	60681	FKBP10	FK506 binding protein 10, 65 kDa
118	0.000382329	9509	ADAMTS2	ADAM metallopeptidase with thrombospondin type 1 motif, 2
119	0.000385675	7164	TPD52L1	tumor protein D52-like 1
120	0.000402633	6862	T	T, brachyury homolog (mouse)
121	0.000403951	23452	ANGPTL2	angiopoietin-like 2
122	0.000475329	222663	SCUBE3	signal peptide, CUB domain, EGF-like 3
123	0.000513731	23169	SLC35D1	solute carrier family 35 (UDP-glucuronic acid/UDP-N-acetylgalactosamine dual transporter), member D1
124	0.000524673	70	ACTC1	actin, alpha, cardiac muscle 1
125	0.000529258	81621	KAZALD1	Kazal-type serine peptidase inhibitor domain 1
126	0.000552263	108	ADCY2	adenylate cyclase 2 (brain)
127	0.000604624	2487	FRZB	frizzled-related protein
128	0.000655833	30845	EHD3	EH-domain containing 3
129	0.000680036	10216	PRG4	proteoglycan 4
130	0.000724698	5950	RBP4	retinol binding protein 4, plasma
131	0.000787306	1842	ECM2	extracellular matrix protein 2, female organ and adipocyte specific
132	0.000798514	6473	SHOX	short stature homeobox
133	0.000824302	4256	MGP	matrix Gla protein
134	0.000838936	4854	NOTCH3	notch 3
135	0.000870994	84627	ZNF469	zinc finger protein 469
136	0.000871317	2817	GPC1	glypican 1
137	0.000871317	26577	PCOLCE2	procollagen C-endopeptidase enhancer 2
138	0.000946152	9061	PAPSS1	3'-phosphoadenosine 5'-phosphosulfate synthase 1
139	0.000958335	81578	COL21A1	collagen, type XXI, alpha 1
140	0.00104912	28513	CDH19	cadherin 19, type 2
141	0.0010651	3091	HIF1A	hypoxia inducible factor 1, alpha subunit (basic helix-loop-helix transcription factor)
142	0.00108749	6662	SOX9	SRY (sex determining region Y)-box 9
143	0.00112147	10365	KLF2	Kruppel-like factor 2 (lung)
144	0.00113357	653	BMP5	bone morphogenetic protein 5
145	0.00121547	5396	PRRX1	paired related homeobox 1
146	0.00121547	165	AEBP1	AE binding protein 1
147	0.00124291	51334	PRR16	proline rich 16
148	0.00126081	6913	TBX15	T-box 15
149	0.00127115	58189	WFDC1	WAP four-disulfide core domain 1
150	0.00128035	9236	CCPG1	cell cycle progression 1
151	0.00136126	145864	HAPLN3	hyaluronan and proteoglycan link protein 3
152	0.00136126	2134	EXTL1	exostoses (multiple)-like 1
153	0.00144518	57125	PLXDC1	plexin domain containing 1
154	0.00144984	27122	DKK3	dickkopf 3 homolog (Xenopus laevis)
155	0.00162208	4035	LRP1	low density lipoprotein receptor-related protein 1
156	0.0016418	6560	SLC12A4	solute carrier family 12 (potassium/chloride transporters), member 4
157	0.0016418	4803	NGF	nerve growth factor (beta polypeptide)
158	0.00184583	4856	NOV	nephroblastoma overexpressed gene
159	0.00186097	249	ALPL	alkaline phosphatase, liver/bone/kidney
160	0.00187493	8985	PLOD3	procollagen-lysine, 2-oxoglutarate 5-dioxygenase 3
161	0.00187493	10082	GPC6	glypican 6
162	0.00194678	7070	THY1	Thy-1 cell surface antigen
163	0.00195475	5118	PCOLCE	procollagen C-endopeptidase enhancer
164	0.00196226	83888	FGFBP2	fibroblast growth factor binding protein 2
165	0.00196226	2246	FGF1	fibroblast growth factor 1 (acidic)
166	0.00196226	285231	FBXW12	F-box and WD repeat domain containing 12
167	0.00196226	7058	THBS2	thrombospondin 2
168	0.00196226	1346	COX7A1	cytochrome c oxidase subunit VIIa polypeptide 1 (muscle)
169	0.00203132	5075	PAX1	paired box 1
170	0.00224494	164153	UBL4B	ubiquitin-like 4B
171	0.0023366	116173	CMTM5	CKLF-like MARVEL transmembrane domain containing 5
172	0.00236373	3162	HMOX1	heme oxygenase (decycling) 1
173	0.00239606	2195	FAT1	FAT tumor suppressor homolog 1 (Drosophila)
174	0.00250856	7045	TGFBI	transforming growth factor, beta-induced, 68kDa
175	0.00251945	4154	MBNL1	muscleblind-like (Drosophila)
176	0.00259903	145258	GSC	goosecoid homeobox
177	0.00259903	10882	C1QL1	complement component 1, q subcomponent-like 1
178	0.00262702	9922	IQSEC1	IQ motif and Sec7 domain 1
179	0.00283273	54829	ASPN	asporin
180	0.0029286	23637	RABGAP1	RAB GTPase activating protein 1
181	0.00302244	1306	COL15A1	collagen, type XV, alpha 1
182	0.00324918	1240	CMKLR1	chemokine-like receptor 1
183	0.00333649	10278	EFS	embryonal Fyn-associated substrate
184	0.00336663	4882	NPR2	natriuretic peptide receptor B/guanylate cyclase B (atrionatriuretic peptide receptor B)
185	0.00340871	1410	CRYAB	crystallin, alpha B
186	0.00360411	5789	PTPRD	protein tyrosine phosphatase, receptor type, D
187	0.00376729	1490	CTGF	connective tissue growth factor
188	0.00415331	30008	EFEMP2	EGF containing fibulin-like extracellular matrix protein 2
189	0.00415331	5228	PGF	placental growth factor
190	0.00415331	3671	ISLR	immunoglobulin superfamily containing leucine-rich repeat
191	0.00444789	219348	PLAC9	placenta-specific 9
192	0.00446016	5168	ENPP2	ectonucleotide pyrophosphatase/phosphodiesterase 2
193	0.00452046	5033	P4HA1	prolyl 4-hydroxylase, alpha polypeptide I
194	0.00456013	79856	SNX22	sorting nexin 22
195	0.00460473	56172	ANKH	ankylosis, progressive homolog (mouse)
196	0.00466462	5998	RGS3	regulator of G-protein signaling 3
197	0.00500723	6591	SNAI2	snail homolog 2 (Drosophila)
198	0.00500723	84909	C9orf3	chromosome 9 open reading frame 3
199	0.00500723	5743	PTGS2	prostaglandin-endoperoxide synthase 2 (prostaglandin G/H synthase and cyclooxygenase)
200	0.00500723	4643	MYO1E	myosin IE
201	0.00512029	55214	LEPREL1	leprecan-like 1
202	0.00539483	813	CALU	calumenin
203	0.00542401	22927	HABP4	hyaluronan binding protein 4
204	0.00542993	1116	CHI3L1	chitinase 3-like 1 (cartilage glycoprotein-39)
205	0.00543077	79001	VKORC1	vitamin K epoxide reductase complex, subunit 1
206	0.00548236	2	A2M	alpha-2-macroglobulin
207	0.00567744	51285	RASL12	RAS-like, family 12
208	0.00568174	4052	LTBP1	latent transforming growth factor beta binding protein 1
209	0.00587695	56951	C5orf15	chromosome 5 open reading frame 15
210	0.00604342	285352	FLJ39534	uncharacterized FLJ39534
211	0.00604342	57124	CD248	CD248 molecule, endosialin
212	0.00606498	84630	TTBK1	tau tubulin kinase 1
213	0.00633116	2744	GLS	glutaminase
214	0.00633116	7373	COL14A1	collagen, type XIV, alpha 1
215	0.00633116	7422	VEGFA	vascular endothelial growth factor A
216	0.00646075	6615	SNAI1	snail homolog 1 (Drosophila)
217	0.00656527	8470	SORBS2	sorbin and SH3 domain containing 2
218	0.00672935	22839	DLGAP4	discs, large (Drosophila) homolog-associated protein 4
219	0.00672935	186	AGTR2	angiotensin II receptor, type 2
220	0.00675044	2589	GALNT1	UDP-N-acetyl-alpha-D-galactosamine:polypeptide N-acetylgalactosaminyltransferase 1 (GalNAc-T1)
221	0.00681552	9848	MFAP3L	microfibrillar-associated protein 3-like
222	0.00698408	8600	TNFSF11	tumor necrosis factor (ligand) superfamily, member 11
223	0.00734059	55084	SOBP	sine oculis binding protein homolog (Drosophila)
224	0.00737908	81851	KRTAP1-1	keratin associated protein 1-1
225	0.00739831	1009	CDH11	cadherin 11, type 2, OB-cadherin (osteoblast)
226	0.00745772	4772	NFATC1	nuclear factor of activated T-cells, cytoplasmic, calcineurin-dependent 1
227	0.00777025	9902	MRC2	mannose receptor, C type 2
228	0.00802842	79802	HHIPL2	HHIP-like 2
229	0.00809815	2844	GPR21	G protein-coupled receptor 21
230	0.00817936	5159	PDGFRB	platelet-derived growth factor receptor, beta polypeptide
231	0.0081915	206358	SLC36A1	solute carrier family 36 (proton/amino acid symporter), member 1
232	0.00848478	2353	FOS	FBJ murine osteosarcoma viral oncogene homolog
233	0.00848478	79776	ZFHX4	zinc finger homeobox 4
234	0.00866622	6660	SOX5	SRY (sex determining region Y)-box 5
235	0.00878542	53838	C11orf24	chromosome 11 open reading frame 24
236	0.00906902	283314	MATL2963	uncharacterized LOC283314
237	0.00918343	7043	TGFB3	transforming growth factor, beta 3
238	0.00919728	9037	SEMA5A	sema domain, seven thrombospondin repeats (type 1 and type 1-like), transmembrane domain (TM) and short cytoplasmic domain, (semaphorin) 5A
239	0.00919728	7223	TRPC4	transient receptor potential cation channel, subfamily C, member 4
240	0.00919728	80301	PLEKHO2	pleckstrin homology domain containing, family O member 2
241	0.00919728	2303	FOXC2	forkhead box C2 (MFH-1, mesenchyme forkhead 1)
242	0.00924118	9935	MAFB	v-maf musculoaponeurotic fibrosarcoma oncogene homolog B (avian)
243	0.00946516	84439	HHIPL1	HHIP-like 1
244	0.00950718	5129	CDK18	cyclin-dependent kinase 18
245	0.00966389	54551	MAGEL2	MAGE-like 2
246	0.00980137	347365	ITIH6	inter-alpha-trypsin inhibitor heavy chain family, member 6
247	0.01014	83604	TMEM47	transmembrane protein 47
248	0.0102441	124590	USH1G	Usher syndrome 1G (autosomal recessive)
249	0.010412	8996	NOL3	nucleolar protein 3 (apoptosis repressor with CARD domain)
250	0.0104914	23498	HAAO	3-hydroxyanthranilate 3,4-dioxygenase
251	0.0104914	1012	CDH13	cadherin 13, H-cadherin (heart)
252	0.0104914	136227	EMID2	EMI domain containing 2
253	0.0104914	80047
254	0.0104914	2735	GLI1	GLI family zinc finger 1
255	0.0105136	5167	ENPP1	ectonucleotide pyrophosphatase/phosphodiesterase 1
256	0.0105197	114902	C1QTNF5	C1q and tumor necrosis factor related protein 5
257	0.0105397	4162	MCAM	melanoma cell adhesion molecule
258	0.0106484	1843	DUSP1	dual specificity phosphatase 1
259	0.010821	11328	FKBP9	FK506 binding protein 9, 63 kDa
260	0.010821	81606	LBH	limb bud and heart development homolog (mouse)
261	0.0112565	5310	PKD1	polycystic kidney disease 1 (autosomal dominant)
262	0.0116729	165140	OXER1	oxoeicosanoid (OXE) receptor 1
263	0.0116912	51715	RAB23	RAB23, member RAS oncogene family
264	0.0121372	10014	HDAC5	histone deacetylase 5
265	0.0121879	8440	NCK2	NCK adaptor protein 2
266	0.0122562	5098	PCDHGC3	protocadherin gamma subfamily C, 3
267	0.0122562	5143	PDE4C	phosphodiesterase 4C, cAMP-specific
268	0.0126663	3672	ITGA1	integrin, alpha 1
269	0.0126663	3069	HDLBP	high density lipoprotein binding protein
270	0.013186	5630	PRPH	peripherin
271	0.0132142	85360	SYDE1	synapse defective 1, Rho GTPase, homolog 1 (C. elegans)
272	0.0133252	358	AQP1	aquaporin 1 (Colton blood group)
273	0.0136201	56911	C21orf7	chromosome 21 open reading frame 7
274	0.013709	1307	COL16A1	collagen, type XVI, alpha 1
275	0.0140377	85458	DIXDC1	DIX domain containing 1
276	0.0148541	6696	SPP1	secreted phosphoprotein 1
277	0.0150503	4590	MUC8	mucin 8
278	0.0152798	56033	BARX1	BARX homeobox 1
279	0.0154512	11107	PRDM5	PR domain containing 5
280	0.0158513	92591	ASB16	ankyrin repeat and SOCS box containing 16
281	0.0159295	6723	SRM	spermidine synthase
282	0.0165511	22795	NID2	nidogen 2 (osteonidogen)
283	0.0165511	10536	LEPREL2	leprecan-like 2
284	0.0166809	11015	KDELR3	KDEL (Lys-Asp-Glu-Leu) endoplasmic reticulum protein retention receptor 3
285	0.0166809	3787	KCNS1	potassium voltage-gated channel, delayed-rectifier, subfamily S, member 1
286	0.0170842	1303	COL12A1	collagen, type XII, alpha 1
287	0.0171747	1509	CTSD	cathepsin D
288	0.0171747	4958	OMD	osteomodulin
289	0.0173531	64175	LEPRE1	leucine proline-enriched proteoglycan (leprecan) 1
290	0.0174201	25805	BAMBI	BMP and activin membrane-bound inhibitor homolog (Xenopus laevis)
291	0.017723	2022	ENG	endoglin
292	0.0178326	6853	SYN1	synapsin I
293	0.0179081	339834	CCDC36	coiled-coil domain containing 36
294	0.0179081	2263	FGFR2	fibroblast growth factor receptor 2
295	0.0179081	8552	INE1	inactivation escape 1 (non-protein coding)
296	0.0179081	11245	GPR176	G protein-coupled receptor 176
297	0.0184526	9890	LPPR4	lipid phosphate phosphatase-related protein type 4
298	0.0188555	3164	NR4A1	nuclear receptor subfamily 4, group A, member 1
299	0.0192669	23074	UHRF1BP1L	UHRF1 binding protein 1-like
300	0.0192669	22998	LIMCH1	LIM and calponin homology domains 1
301	0.0192669	3730	KAL1	Kallmann syndrome 1 sequence
302	0.0192942	25884	CHRDL2	chordin-like 2
303	0.0197567	6238	RRBP1	ribosome binding protein 1 homolog 180kDa (dog)
304	0.0197567	258	AMBN	ameloblastin (enamel matrix protein)
305	0.0199744	79750	ZNF385D	zinc finger protein 385D
306	0.0200447	83895	KRTAP1-5	keratin associated protein 1-5
307	0.0201656	3939	LDHA	lactate dehydrogenase A
308	0.0203988	10611	PDLIM5	PDZ and LIM domain 5
309	0.0204496	3206	HOXA10	homeobox A10
310	0.0206561	10174	SORBS3	sorbin and SH3 domain containing 3
311	0.0208588	221395	GPR116	G protein-coupled receptor 116
312	0.021235	3226	HOXC10	homeobox C10
313	0.0213903	55816	DOK5	docking protein 5
314	0.0214056	3399	ID3	inhibitor of DNA binding 3, dominant negative helix-loop-helix protein
315	0.0214056	5731	PTGER1	prostaglandin E receptor 1 (subtype EP1), 42kDa
316	0.0214056	22982	DIP2C	DIP2 disco-interacting protein 2 homolog C (Drosophila)
317	0.0214816	9873	FCHSD2	FCH and double SH3 domains 2
318	0.0219164	119587	CPXM2	carboxypeptidase X (M14 family), member 2
319	0.0221393	23516	SLC39A14	solute carrier family 39 (zinc transporter), member 14
320	0.0230101	285877	POM121L12	POM121 membrane glycoprotein-like 12
321	0.0234635	6017	RLBP1	retinaldehyde binding protein 1
322	0.0236953	79924	ADM2	adrenomedullin 2
323	0.0237246	541468	C1orf190	chromosome 1 open reading frame 190
324	0.0237246	26086	GPSM1	G-protein signaling modulator 1
325	0.0238239	23232	TBC1D12	TBC1 domain family, member 12
326	0.0238274	57214	KIAA1199	KIAA1199
327	0.0238274	6443	SGCB	sarcoglycan, beta (43kDa dystrophin-associated glycoprotein)
328	0.0238274	649	BMP1	bone morphogenetic protein 1
329	0.025008	167681	PRSS35	protease, serine, 35
330	0.025008	148113	CILP2	cartilage intermediate layer protein 2
331	0.025927	2014	EMP3	epithelial membrane protein 3
332	0.025927	90362	FAM110B	family with sequence similarity 110, member B
333	0.0262743	5414	SEPT4	septin 4
334	0.0262743	25841	ABTB2	ankyrin repeat and BTB (POZ) domain containing 2
335	0.0270178	164284	APCDD1L	adenomatosis polyposis coli down-regulated 1-like
336	0.0283561	440738	MAP1LC3C	microtubule-associated protein 1 light chain 3 gamma
337	0.0283561	131578	LRRC15	leucine rich repeat containing 15
338	0.0283561	4978	OPCML	opioid binding protein/cell adhesion molecule-like
339	0.0284461	118442	GPR62	G protein-coupled receptor 62
340	0.0284579	79586	CHPF	chondroitin polymerizing factor
341	0.0285649	5351	PLOD1	procollagen-lysine, 2-oxoglutarate 5-dioxygenase 1
342	0.0290906	84839	RAX2	retina and anterior neural fold homeobox 2
343	0.0290906	2736	GLI2	GLI family zinc finger 2
344	0.0290906	22881	ANKRD6	ankyrin repeat domain 6
345	0.0298211	8099	CDK2AP1	cyclin-dependent kinase 2 associated protein 1
346	0.0301987	4060	LUM	lumican
347	0.0302707	23384	SPECC1L	sperm antigen with calponin homology and coiled-coil domains 1-like
348	0.030767	84886	C1orf198	chromosome 1 open reading frame 198
349	0.0308289	1289	COL5A1	collagen, type V, alpha 1
350	0.0308513	23539	SLC16A8	solute carrier family 16, member 8 (monocarboxylic acid transporter 3)
351	0.0309127	139629	XAGE-4	XAGE-4 protein
352	0.0309127	148713	PTPRVP	protein tyrosine phosphatase, receptor type, V, pseudogene
353	0.0309127	284186	TMEM105	transmembrane protein 105
354	0.0309127	683	BST1	bone marrow stromal cell antigen 1
355	0.0309127	9452	ITM2A	integral membrane protein 2A
356	0.0310234	414927	MGC34796	sepiapterin reductase (7,8-dihydrobiopterin:NADP+ oxidoreductase) pseudogene
357	0.0313	246704	LINC00315	long intergenic non-protein coding RNA 315
358	0.0313	8974	P4HA2	prolyl 4-hydroxylase, alpha polypeptide II
359	0.0322929	84935	C13orf33	chromosome 13 open reading frame 33
360	0.0323258	2030	SLC29A1	solute carrier family 29 (nucleoside transporters), member 1
361	0.0323258	8291	DYSF	dysferlin, limb girdle muscular dystrophy 2B (autosomal recessive)
362	0.0330028	374378	GALNTL4	UDP-N-acetyl-alpha-D-galactosamine:polypeptide N-acetylgalactosaminyltransferase-like 4
363	0.0331297	114990	VASN	vasorin
364	0.0333985	83483	PLVAP	plasmalemma vesicle associated protein
365	0.0336507	2802	GOLGA3	golgin A3
366	0.0336799	26497	OR10D3	olfactory receptor, family 10, subfamily D, member 3 (non-functional)
367	0.0336799	388906	LOC388906	opioid growth factor receptor pseudogene
368	0.0336799	84168	ANTXR1	anthrax toxin receptor 1
369	0.0340133	5740	PTGIS	prostaglandin I2 (prostacyclin) synthase
370	0.0340133	30812	SOX8	SRY (sex determining region Y)-box 8
371	0.0340133	339105	PRSS53	protease, serine, 53
372	0.0341143	1293	COL6A3	collagen, type VI, alpha 3
373	0.034194	55243	KIRREL	kin of IRRE like (Drosophila)
374	0.034194	92747	BPIFB1	BPI fold containing family B, member 1
375	0.0343538	83742	MARVELD1	MARVEL domain containing 1
376	0.0349029	57010	CABP4	calcium binding protein 4
377	0.0349168	4267	CD99	CD99 molecule
378	0.0349711	4642	MYO1D	myosin ID
379	0.0351888	51299	NRN1	neuritin 1
380	0.0351888	2825	GPR1	G protein-coupled receptor 1
381	0.0352859	3486	IGFBP3	insulin-like growth factor binding protein 3
382	0.0355329	84814	PPAPDC3	phosphatidic acid phosphatase type 2 domain containing 3
383	0.0359142	283576	ZDHHC22	zinc finger, DHHC-type containing 22
384	0.0365792	9123	SLC16A3	solute carrier family 16, member 3 (monocarboxylic acid transporter 4)
385	0.0365792	23187	PHLDB1	pleckstrin homology-like domain, family B, member 1
386	0.0367081	79642	ARSJ	arylsulfatase family, member J
387	0.0368344	79939	SLC35E1	solute carrier family 35, member E1
388	0.0372755	23264	ZC3H7B	zinc finger CCCH-type containing 7B
389	0.0375235	9315	NREP	neuronal regeneration related protein homolog (rat)
390	0.0377372	4969	OGN	osteoglycin
391	0.0378361	283948	NHLRC4	NHL repeat containing 4
392	0.0378952	51063	CALHM2	calcium homeostasis modulator 2
393	0.0382069	4205	MEF2A	myocyte enhancer factor 2A
394	0.0382069	23148	NACAD	NAC alpha domain containing
395	0.03826	3223	HOXC6	homeobox C6
396	0.0385931	29984	RHOD	ras homolog gene family, member D
397	0.0392915	2840	GPR17	G protein-coupled receptor 17
398	0.0393442	64759	TNS3	tensin 3
399	0.0393442	1396	CRIP1	cysteine-rich protein 1 (intestinal)
400	0.0393841	150356	CHADL	chondroadherin-like
401	0.0394071	9043	SPAG9	sperm associated antigen 9
402	0.0397206	440699	LRRC52	leucine rich repeat containing 52
403	0.0397206	6493	SIM2	single-minded homolog 2 (Drosophila)
404	0.0401506	4650	MYO9B	myosin IXB
405	0.0401506	29786
406	0.0401506	169611	OLFML2A	olfactomedin-like 2A
407	0.0403232	6323	SCN1A	sodium channel, voltage-gated, type I, alpha subunit
408	0.0405893	9253	NUMBL	numb homolog (Drosophila)-like
409	0.0407289	2042	EPHA3	EPH receptor A3
410	0.0407289	84254	CAMKK1	calcium/calmodulin-dependent protein kinase kinase 1, alpha
411	0.0409992	766	CA7	carbonic anhydrase VII
412	0.0412525	1277	COL1A1	collagen, type I, alpha 1
413	0.0413222	57151	LYZL6	lysozyme-like 6
414	0.0413222	2662	GDF10	growth differentiation factor 10
415	0.0413878	196740	VSTM4	V-set and transmembrane domain containing 4
416	0.041442	2297	FOXD1	forkhead box D1
417	0.041442	7040	TGFB1	transforming growth factor, beta 1
418	0.041442	9051	PSTPIP1	proline-serine-threonine phosphatase interacting protein 1
419	0.0423522	5066	PAM	peptidylglycine alpha-amidating monooxygenase
420	0.0423522	968	CD68	CD68 molecule
421	0.0427836	9697	TRAM2	translocation associated membrane protein 2
422	0.0430098	5475	PPEF1	protein phosphatase, EF-hand calcium binding domain 1
423	0.0430098	7358	UGDH	UDP-glucose 6-dehydrogenase
424	0.0430098	65059	RAPH1	Ras association (RalGDS/AF-6) and pleckstrin homology domains 1
425	0.0431905	84465	MEGF11	multiple EGF-like-domains 11
426	0.043261	84946	LTV1	LTV1 homolog (S. cerevisiae)
427	0.0432862	4675	NAP1L3	nucleosome assembly protein 1-like 3
428	0.0447251	11120	BTN2A1	butyrophilin, subfamily 2, member A1
429	0.0448575	5480	PPIC	peptidylprolyl isomerase C (cyclophilin C)
430	0.0451849	5831	PYCR1	pyrroline-5-carboxylate reductase 1
431	0.0454196	5274	SERPINI1	serpin peptidase inhibitor, clade I (neuroserpin), member 1
432	0.0454605	800	CALD1	caldesmon 1
433	0.0454605	4621	MYH3	myosin, heavy chain 3, skeletal muscle, embryonic
434	0.0455594	9723	SEMA3E	sema domain, immunoglobulin domain (Ig), short basic domain, secreted, (semaphorin) 3E
435	0.0455594	57469	PNMAL2	PNMA-like 2
436	0.0458875	10631	POSTN	periostin, osteoblast specific factor
437	0.0459642	2762	GMDS	GDP-mannose 4,6-dehydratase
438	0.0460617	201181	ZNF385C	zinc finger protein 385C
439	0.046262	25775	C22orf24	chromosome 22 open reading frame 24
440	0.0465745	85449	KIAA1755	KIAA1755
441	0.0471662	10625	IVNS1ABP	influenza virus NS1A binding protein
442	0.0479019	56112	PCDHGA3	protocadherin gamma subfamily A, 3
443	0.048452	92689	FAM114A1	family with sequence similarity 114, member A1
444	0.048522	9314	KLF4	Kruppel-like factor 4 (gut)
445	0.0485518	196883	ADCY4	adenylate cyclase 4
446	0.0485518	729173	LOC729173	uncharacterized LOC729173
447	0.0485518	183	AGT	angiotensinogen (serpin peptidase inhibitor, clade A, member 8)
448	0.0485518	64094	SMOC2	SPARC related modular calcium binding 2
449	0.0485518	4616	GADD45B	growth arrest and DNA-damage-inducible, beta
450	0.0497765	11285	B4GALT7	xylosylprotein beta 1,4-galactosyltransferase, polypeptide 7 (galactosyltransferase I)
451	0.0503744	4093	SMAD9	SMAD family member 9
452	0.0505427	4025	LPO	lactoperoxidase
453	0.0505427	51339	DACT1	dapper, antagonist of beta-catenin, homolog 1 (Xenopus laevis)
454	0.0514757	6474	SHOX2	short stature homeobox 2
455	0.051544	79890	RIN3	Ras and Rab interactor 3
456	0.0517657	255193	CSNK1G2-AS1	CSNK1G2 antisense RNA 1 (non-protein coding)
457	0.0521765	6915	TBXA2R	thromboxane A2 receptor
458	0.0529996	3709	ITPR2	inositol 1,4,5-trisphosphate receptor, type 2
459	0.0529996	1513	CTSK	cathepsin K
460	0.0529996	85376	RIMBP3	RIMS binding protein 3
461	0.0539876	3205	HOXA9	homeobox A9
462	0.0545862	5153	PDE1B	phosphodiesterase 1B, calmodulin-dependent
463	0.0547425	79834	PEAK1	NKF3 kinase family member
464	0.0554478	11067	C10orf10	chromosome 10 open reading frame 10
465	0.0558195	1022	CDK7	cyclin-dependent kinase 7
466	0.0562981	642771
467	0.0563904	2846	LPAR4	lysophosphatidic acid receptor 4
468	0.0565328	6649	SOD3	superoxide dismutase 3, extracellular
469	0.0577608	3040	HBA2	hemoglobin, alpha 2
470	0.0581663	51294	PCDH12	protocadherin 12
471	0.0583557	4008	LMO7	LIM domain 7
472	0.0594124	84171	LOXL4	lysyl oxidase-like 4
473	0.0594124	9686	VGLL4	vestigial like 4 (Drosophila)
474	0.0594124	64236	PDLIM2	PDZ and LIM domain 2 (mystique)
475	0.0610577	554175	DNM1P33	DNM1 pseudogene 33
476	0.0610577	2650	GCNT1	glucosaminyl (N-acetyl) transferase 1, core 2
477	0.0611624	283208	P4HA3	prolyl 4-hydroxylase, alpha polypeptide III
478	0.061164	51393	TRPV2	transient receptor potential cation channel, subfamily V, member 2
479	0.0614087	55616	ASAP3	ArfGAP with SH3 domain, ankyrin repeat and PH domain 3
480	0.0617773	10586	MAB21L2	mab-21-like 2 (C. elegans)
481	0.0621591	152719
482	0.0624219	1183	CLCN4	chloride channel 4
483	0.0625212	79649	MAP7D3	MAP7 domain containing 3
484	0.0625683	2059	EPS8	epidermal growth factor receptor pathway substrate 8
485	0.0626559	5311	PKD2	polycystic kidney disease 2 (autosomal dominant)
486	0.0627334	51310	SLC22A17	solute carrier family 22, member 17
487	0.0628623	10395	DLC1	deleted in liver cancer 1
488	0.0629469	51450	PRRX2	paired related homeobox 2
489	0.0629753	1117	CHI3L2	chitinase 3-like 2
490	0.0629753	150368	FAM109B	family with sequence similarity 109, member B
491	0.0629753	7538	ZFP36	zinc finger protein 36, C3H type, homolog (mouse)
492	0.0629867	59345	GNB4	guanine nucleotide binding protein (G protein), beta polypeptide 4
493	0.0630737	91461	PKDCC	protein kinase domain containing, cytoplasmic homolog (mouse)
494	0.0631694	146705	C17orf56	chromosome 17 open reading frame 56
495	0.0632194	283914	LOC283914	uncharacterized LOC283914
496	0.0636112	3689	ITGB2	integrin, beta 2 (complement component 3 receptor 3 and 4 subunit)
497	0.0641477	80156
498	0.0641477	165324	UBXN2A	UBX domain protein 2A
499	0.0641535	143503	OR51E1	olfactory receptor, family 51, subfamily E, member 1
500	0.0641535	389662	SEPT10P1	septin 10 pseudogene 1

## Sheet: Endothelial Cells
No.	FDR	Entrez ID	Gene	Description
1	3.95821e-51	1003	CDH5	cadherin 5, type 2 (vascular endothelium)
2	5.67631e-45	5787	PTPRB	protein tyrosine phosphatase, receptor type, B
3	3.23351e-41	51705	EMCN	endomucin
4	4.63896e-37	64123	ELTD1	EGF, latrophilin and seven transmembrane domain containing 1
5	5.85509e-35	7075	TIE1	tyrosine kinase with immunoglobulin-like and EGF-like domains 1
6	8.6973e-33	7450	VWF	von Willebrand factor
7	8.6973e-33	79812	MMRN2	multimerin 2
8	2.20888e-27	3791	KDR	kinase insert domain receptor (a type III receptor tyrosine kinase)
9	2.06938e-24	80177	MYCT1	myc target 1
10	2.8832e-24	2022	ENG	endoglin
11	1.06321e-21	22918	CD93	CD93 molecule
12	2.79821e-19	54538	ROBO4	roundabout, axon guidance receptor, homolog 4 (Drosophila)
13	2.84828e-19	54922	RASIP1	Ras interacting protein 1
14	3.13002e-19	10203	CALCRL	calcitonin receptor-like
15	4.17856e-19	2701	GJA4	gap junction protein, alpha 4, 37kDa
16	7.01201e-19	22899	ARHGEF15	Rho guanine nucleotide exchange factor (GEF) 15
17	1.70456e-18	10266	RAMP2	receptor (G protein-coupled) activity modifying protein 2
18	3.14336e-18	2321	FLT1	fms-related tyrosine kinase 1 (vascular endothelial growth factor/vascular permeability factor receptor)
19	5.72132e-18	3384	ICAM2	intercellular adhesion molecule 2
20	8.21867e-18	256949	KANK3	KN motif and ankyrin repeat domains 3
21	5.74146e-17	4846	NOS3	nitric oxide synthase 3 (endothelial cell)
22	6.55756e-17	9079	LDB2	LIM domain binding 2
23	1.22456e-16	94	ACVRL1	activin A receptor type II-like 1
24	1.97159e-16	8692	HYAL2	hyaluronoglucosaminidase 2
25	5.39877e-15	7122	CLDN5	claudin 5
26	7.27911e-14	221395	GPR116	G protein-coupled receptor 116
27	7.64709e-14	126669	SHE	Src homology 2 domain containing E
28	1.11302e-13	51267	CLEC1A	C-type lectin domain family 1, member A
29	1.21549e-13	6578	SLCO2A1	solute carrier organic anion transporter family, member 2A1
30	2.15718e-13	5420	PODXL	podocalyxin-like
31	2.98545e-13	54345	SOX18	SRY (sex determining region Y)-box 18
32	5.22529e-13	196883	ADCY4	adenylate cyclase 4
33	1.38822e-12	654	BMP6	bone morphogenetic protein 6
34	1.60033e-12	5175	PECAM1	platelet/endothelial cell adhesion molecule
35	2.35858e-12	56920	SEMA3G	sema domain, immunoglobulin domain (Ig), short basic domain, secreted, (semaphorin) 3G
36	2.61445e-12	1901	S1PR1	sphingosine-1-phosphate receptor 1
37	2.66191e-12	3910	LAMA4	laminin, alpha 4
38	2.88254e-11	8322	FZD4	frizzled family receptor 4
39	3.28383e-11	55303	GIMAP4	GTPase, IMAP family member 4
40	3.64333e-11	8490	RGS5	regulator of G-protein signaling 5
41	3.96659e-11	8436	SDPR	serum deprivation response
42	5.16003e-11	1282	COL4A1	collagen, type IV, alpha 1
43	1.46505e-10	10268	RAMP3	receptor (G protein-coupled) activity modifying protein 3
44	1.54641e-10	2869	GRK5	G protein-coupled receptor kinase 5
45	1.54641e-10	64321	SOX17	SRY (sex determining region Y)-box 17
46	1.92995e-10	4855	NOTCH4	notch 4
47	2.07344e-10	1346	COX7A1	cytochrome c oxidase subunit VIIa polypeptide 1 (muscle)
48	4.90227e-10	4223	MEOX2	mesenchyme homeobox 2
49	5.77856e-10	79843	FAM124B	family with sequence similarity 124B
50	6.03382e-10	22915	MMRN1	multimerin 1
51	6.1576e-10	57608	KIAA1462	KIAA1462
52	6.55991e-10	57088	PLSCR4	phospholipid scramblase 4
53	7.52891e-10	2078	ERG	v-ets erythroblastosis virus E26 oncogene homolog (avian)
54	1.31569e-09	641700	ECSCR	endothelial cell-specific chemotaxis regulator
55	1.41208e-09	10894	LYVE1	lymphatic vessel endothelial hyaluronan receptor 1
56	1.81174e-09	64411	ARAP3	ArfGAP with RhoGAP domain, ankyrin repeat and PH domain 3
57	2e-09	3764	KCNJ8	potassium inwardly-rectifying channel, subfamily J, member 8
58	2.29085e-09	2791	GNG11	guanine nucleotide binding protein (G protein), gamma 11
59	2.50718e-09	947	CD34	CD34 molecule
60	2.50718e-09	2615	LRRC32	leucine rich repeat containing 32
61	3.63955e-09	6403	SELP	selectin P (granule membrane protein 140kDa, antigen CD62)
62	5.06894e-09	358	AQP1	aquaporin 1 (Colton blood group)
63	5.52378e-09	55679	LIMS2	LIM and senescent cell antigen-like domains 2
64	8.31233e-09	255877	BCL6B	B-cell CLL/lymphoma 6, member B
65	1.4531e-08	1906	EDN1	endothelin 1
66	1.46708e-08	6401	SELE	selectin E
67	1.50572e-08	23129	PLXND1	plexin D1
68	2.25577e-08	11080	DNAJB4	DnaJ (Hsp40) homolog, subfamily B, member 4
69	2.5e-08	1284	COL4A2	collagen, type IV, alpha 2
70	2.53747e-08	23166	STAB1	stabilin 1
71	2.68413e-08	54873	PALMD	palmdelphin
72	2.98971e-08	57493	HEG1	HEG homolog 1 (zebrafish)
73	3.11903e-08	660	BMX	BMX non-receptor tyrosine kinase
74	3.52747e-08	474344	GIMAP6	GTPase, IMAP family member 6
75	3.52747e-08	966	CD59	CD59 molecule, complement regulatory protein
76	3.6902e-08	2034	EPAS1	endothelial PAS domain protein 1
77	4.18911e-08	284119	PTRF	polymerase I and transcript release factor
78	4.18911e-08	4162	MCAM	melanoma cell adhesion molecule
79	4.89347e-08	51162	EGFL7	EGF-like-domain, multiple 7
80	6.06297e-08	3339	HSPG2	heparan sulfate proteoglycan 2
81	6.30638e-08	11259	FILIP1L	filamin A interacting protein 1-like
82	7.38634e-08	11346	SYNPO	synaptopodin
83	7.73761e-08	420	ART4	ADP-ribosyltransferase 4 (Dombrock blood group)
84	7.73761e-08	187	APLNR	apelin receptor
85	8.87423e-08	6196	RPS6KA2	ribosomal protein S6 kinase, 90kDa, polypeptide 2
86	8.87423e-08	8547	FCN3	ficolin (collagen/fibrinogen domain containing) 3 (Hakata antigen)
87	8.87423e-08	23371	TENC1	tensin like C1 domain containing phosphatase (tensin 2)
88	9.52786e-08	1634	DCN	decorin
89	9.88628e-08	83595	SOX7	SRY (sex determining region Y)-box 7
90	1.26377e-07	23328	SASH1	SAM and SH3 domain containing 1
91	1.4274e-07	5138	PDE2A	phosphodiesterase 2A, cGMP-stimulated
92	1.59389e-07	2202	EFEMP1	EGF containing fibulin-like extracellular matrix protein 1
93	1.98229e-07	58494	JAM2	junctional adhesion molecule 2
94	2.79678e-07	8404	SPARCL1	SPARC-like 1 (hevin)
95	3.09161e-07	2697	GJA1	gap junction protein, alpha 1, 43kDa
96	3.17097e-07	11082	ESM1	endothelial cell-specific molecule 1
97	3.22782e-07	10129	FRY	furry homolog (Drosophila)
98	4.1491e-07	23414	ZFPM2	zinc finger protein, multitype 2
99	4.45317e-07	6678	SPARC	secreted protein, acidic, cysteine-rich (osteonectin)
100	4.47471e-07	9754	STARD8	StAR-related lipid transfer (START) domain containing 8
101	4.6173e-07	79652	TMEM204	transmembrane protein 204
102	8.12e-07	51294	PCDH12	protocadherin 12
103	8.17684e-07	27063	ANKRD1	ankyrin repeat domain 1 (cardiac muscle)
104	9.88748e-07	11030	RBPMS	RNA binding protein with multiple splicing
105	1.06614e-06	25960	GPR124	G protein-coupled receptor 124
106	1.26143e-06	1889	ECE1	endothelin converting enzyme 1
107	1.34506e-06	2200	FBN1	fibrillin 1
108	1.376e-06	633	BGN	biglycan
109	1.38226e-06	10395	DLC1	deleted in liver cancer 1
110	1.42571e-06	5362	PLXNA2	plexin A2
111	1.4514e-06	70	ACTC1	actin, alpha, cardiac muscle 1
112	1.46955e-06	1306	COL15A1	collagen, type XV, alpha 1
113	1.46955e-06	10979	FERMT2	fermitin family member 2
114	1.46955e-06	1397	CRIP2	cysteine-rich protein 2
115	1.712e-06	7126	TNFAIP1	tumor necrosis factor, alpha-induced protein 1 (endothelial)
116	1.83435e-06	3913	LAMB2	laminin, beta 2 (laminin S)
117	1.89855e-06	83483	PLVAP	plasmalemma vesicle associated protein
118	2.24685e-06	8613	PPAP2B	phosphatidic acid phosphatase type 2B
119	2.48389e-06	2313	FLI1	Friend leukemia virus integration 1
120	3.05911e-06	8642	DCHS1	dachsous 1 (Drosophila)
121	3.05911e-06	9173	IL1RL1	interleukin 1 receptor-like 1
122	3.05911e-06	2324	FLT4	fms-related tyrosine kinase 4
123	3.05911e-06	7145	TNS1	tensin 1
124	3.12583e-06	2532	DARC	Duffy blood group, chemokine receptor
125	3.201e-06	116159	CYYR1	cysteine/tyrosine-rich 1
126	3.20239e-06	30846	EHD2	EH-domain containing 2
127	3.59865e-06	81575	APOLD1	apolipoprotein L domain containing 1
128	3.70784e-06	79630	C1orf54	chromosome 1 open reading frame 54
129	3.8486e-06	6943	TCF21	transcription factor 21
130	3.94028e-06	4256	MGP	matrix Gla protein
131	4.28843e-06	79742	CXorf36	chromosome X open reading frame 36
132	4.33983e-06	53346	TM6SF1	transmembrane 6 superfamily member 1
133	4.3873e-06	1012	CDH13	cadherin 13, H-cadherin (heart)
134	4.67627e-06	857	CAV1	caveolin 1, caveolae protein, 22kDa
135	4.7125e-06	115207	KCTD12	potassium channel tetramerisation domain containing 12
136	4.94034e-06	4811	NID1	nidogen 1
137	4.94034e-06	161198	CLEC14A	C-type lectin domain family 14, member A
138	4.99887e-06	1490	CTGF	connective tissue growth factor
139	6.22385e-06	10516	FBLN5	fibulin 5
140	6.78712e-06	2006	ELN	elastin
141	7.64112e-06	90865	IL33	interleukin 33
142	8.41342e-06	2828	GPR4	G protein-coupled receptor 4
143	8.77764e-06	7078	TIMP3	TIMP metallopeptidase inhibitor 3
144	9.08461e-06	7148	TNXB	tenascin XB
145	9.14288e-06	3490	IGFBP7	insulin-like growth factor binding protein 7
146	9.72507e-06	23554	TSPAN12	tetraspanin 12
147	1.00419e-05	26468	LHX6	LIM homeobox 6
148	1.00419e-05	221061	FAM171A1	family with sequence similarity 171, member A1
149	1.11013e-05	7056	THBD	thrombomodulin
150	1.20257e-05	79633	FAT4	FAT tumor suppressor homolog 4 (Drosophila)
151	1.22784e-05	23348	DOCK9	dedicator of cytokinesis 9
152	1.33769e-05	57572	DOCK6	dedicator of cytokinesis 6
153	1.41118e-05	112464	PRKCDBP	protein kinase C, delta binding protein
154	1.41615e-05	7082	TJP1	tight junction protein 1 (zona occludens 1)
155	1.6798e-05	4008	LMO7	LIM domain 7
156	1.84821e-05	8777	MPDZ	multiple PDZ domain protein
157	2.21488e-05	85458	DIXDC1	DIX domain containing 1
158	2.42284e-05	6387	CXCL12	chemokine (C-X-C motif) ligand 12
159	2.59234e-05	55742	PARVA	parvin, alpha
160	2.8455e-05	57509	MTUS1	microtubule associated tumor suppressor 1
161	3.83924e-05	10763	NES	nestin
162	3.84452e-05	64129	TINAGL1	tubulointerstitial nephritis antigen-like 1
163	3.84452e-05	7026	NR2F2	nuclear receptor subfamily 2, group F, member 2
164	3.99486e-05	2627	GATA6	GATA binding protein 6
165	4.07196e-05	8611	PPAP2A	phosphatidic acid phosphatase type 2A
166	4.40742e-05	27303	RBMS3	RNA binding motif, single stranded interacting protein 3
167	4.40742e-05	10186	LHFP	lipoma HMGIC fusion partner
168	5.14213e-05	6035	RNASE1	ribonuclease, RNase A family, 1 (pancreatic)
169	5.17942e-05	30008	EFEMP2	EGF containing fibulin-like extracellular matrix protein 2
170	5.20837e-05	26056	RAB11FIP5	RAB11 family interacting protein 5 (class I)
171	5.39533e-05	140706	C20orf160	chromosome 20 open reading frame 160
172	5.44189e-05	5998	RGS3	regulator of G-protein signaling 3
173	5.67084e-05	8639	AOC3	amine oxidase, copper containing 3 (vascular adhesion protein 1)
174	5.921e-05	1601	DAB2	disabled homolog 2, mitogen-responsive phosphoprotein (Drosophila)
175	6.09035e-05	4634	MYL3	myosin, light chain 3, alkali; ventricular, skeletal, slow
176	6.12001e-05	2274	FHL2	four and a half LIM domains 2
177	6.40092e-05	2167	FABP4	fatty acid binding protein 4, adipocyte
178	6.69757e-05	6925	TCF4	transcription factor 4
179	6.8159e-05	7035	TFPI	tissue factor pathway inhibitor (lipoprotein-associated coagulation inhibitor)
180	7.05903e-05	7123	CLEC3B	C-type lectin domain family 3, member B
181	7.11441e-05	27122	DKK3	dickkopf 3 homolog (Xenopus laevis)
182	7.40883e-05	11167	FSTL1	follistatin-like 1
183	7.40883e-05	10544	PROCR	protein C receptor, endothelial
184	7.6526e-05	9771	RAPGEF5	Rap guanine nucleotide exchange factor (GEF) 5
185	8.20421e-05	8406	SRPX	sushi-repeat containing protein, X-linked
186	8.83663e-05	3953	LEPR	leptin receptor
187	9.10929e-05	25937	WWTR1	WW domain containing transcription regulator 1
188	9.2747e-05	6347	CCL2	chemokine (C-C motif) ligand 2
189	9.38958e-05	59	ACTA2	actin, alpha 2, smooth muscle, aorta
190	0.000102522	953	ENTPD1	ectonucleoside triphosphate diphosphohydrolase 1
191	0.000102757	9749	PHACTR2	phosphatase and actin regulator 2
192	0.000106921	5583	PRKCH	protein kinase C, eta
193	0.000110464	375033	PEAR1	platelet endothelial aggregation receptor 1
194	0.000113986	152273	FGD5	FYVE, RhoGEF and PH domain containing 5
195	0.000117019	7424	VEGFC	vascular endothelial growth factor C
196	0.000118571	4071	TM4SF1	transmembrane 4 L six family member 1
197	0.000126074	522	ATP5J	ATP synthase, H+ transporting, mitochondrial Fo complex, subunit F6
198	0.000129937	54810	GIPC2	GIPC PDZ domain containing family, member 2
199	0.000132618	4091	SMAD6	SMAD family member 6
200	0.00013678	2009	EML1	echinoderm microtubule associated protein like 1
201	0.000137765	4060	LUM	lumican
202	0.000137765	8605	PLA2G4C	phospholipase A2, group IVC (cytosolic, calcium-independent)
203	0.000146261	79567	FAM65A	family with sequence similarity 65, member A
204	0.000156066	22998	LIMCH1	LIM and calponin homology domains 1
205	0.000159402	29931	LINC00312	long intergenic non-protein coding RNA 312
206	0.000164216	5654	HTRA1	HtrA serine peptidase 1
207	0.000166968	8578	SCARF1	scavenger receptor class F, member 1
208	0.000166968	11170	FAM107A	family with sequence similarity 107, member A
209	0.000167308	5358	PLS3	plastin 3
210	0.000172505	6886	TAL1	T-cell acute lymphocytic leukemia 1
211	0.000189038	9510	ADAMTS1	ADAM metallopeptidase with thrombospondin type 1 motif, 1
212	0.000189038	4052	LTBP1	latent transforming growth factor beta binding protein 1
213	0.000191993	10351	ABCA8	ATP-binding cassette, sub-family A (ABC1), member 8
214	0.000195659	90139	TSPAN18	tetraspanin 18
215	0.000199918	11142	PKIG	protein kinase (cAMP-dependent, catalytic) inhibitor gamma
216	0.000211102	23266	LPHN2	latrophilin 2
217	0.000211102	7102	TSPAN7	tetraspanin 7
218	0.000240861	27253	PCDH17	protocadherin 17
219	0.000240861	3912	LAMB1	laminin, beta 1
220	0.00024924	57513	CASKIN2	CASK interacting protein 2
221	0.00024924	3491	CYR61	cysteine-rich, angiogenic inducer, 61
222	0.00024924	79762	C1orf115	chromosome 1 open reading frame 115
223	0.000251399	83700	JAM3	junctional adhesion molecule 3
224	0.000251842	2149	F2R	coagulation factor II (thrombin) receptor
225	0.000266552	4781	NFIB	nuclear factor I/B
226	0.000293613	7052	TGM2	transglutaminase 2 (C polypeptide, protein-glutamine-gamma-glutamyltransferase)
227	0.000309012	9891	NUAK1	NUAK family, SNF1-like kinase, 1
228	0.000309781	2012	EMP1	epithelial membrane protein 1
229	0.000312279	5549	PRELP	proline/arginine-rich end leucine-rich repeat protein
230	0.00031436	10231	RCAN2	regulator of calcineurin 2
231	0.000319926	2050	EPHB4	EPH receptor B4
232	0.000329179	5348	FXYD1	FXYD domain containing ion transport regulator 1
233	0.000329881	5327	PLAT	plasminogen activator, tissue
234	0.000334524	23331	TTC28	tetratricopeptide repeat domain 28
235	0.000340658	4053	LTBP2	latent transforming growth factor beta binding protein 2
236	0.000340823	4005	LMO2	LIM domain only 2 (rhombotin-like 1)
237	0.000346263	1948	EFNB2	ephrin-B2
238	0.000347953	125	ADH1B	alcohol dehydrogenase 1B (class I), beta polypeptide
239	0.000354777	8076	MFAP5	microfibrillar associated protein 5
240	0.000354777	65009	NDRG4	NDRG family member 4
241	0.000354777	5797	PTPRM	protein tyrosine phosphatase, receptor type, M
242	0.0003809	6300	MAPK12	mitogen-activated protein kinase 12
243	0.000396238	114902	C1QTNF5	C1q and tumor necrosis factor related protein 5
244	0.000421373	6948	TCN2	transcobalamin II
245	0.000454203	33	ACADL	acyl-CoA dehydrogenase, long chain
246	0.000454203	9732	DOCK4	dedicator of cytokinesis 4
247	0.000502567	775	CACNA1C	calcium channel, voltage-dependent, L type, alpha 1C subunit
248	0.000523012	79834	PEAK1	NKF3 kinase family member
249	0.00052515	6939	TCF15	transcription factor 15 (basic helix-loop-helix)
250	0.000558292	23673	STX12	syntaxin 12
251	0.000558292	4242	MFNG	MFNG O-fucosylpeptide 3-beta-N-acetylglucosaminyltransferase
252	0.000579953	92162	TMEM88	transmembrane protein 88
253	0.000579953	10580	SORBS1	sorbin and SH3 domain containing 1
254	0.000579953	9710	KIAA0355	KIAA0355
255	0.000579953	9886	RHOBTB1	Rho-related BTB domain containing 1
256	0.000594721	4023	LPL	lipoprotein lipase
257	0.000598007	4360	MRC1	mannose receptor, C type 1
258	0.000601842	6711	SPTBN1	spectrin, beta, non-erythrocytic 1
259	0.000627695	6237	RRAS	related RAS viral (r-ras) oncogene homolog
260	0.000637383	112	ADCY6	adenylate cyclase 6
261	0.000637383	25924	MYRIP	myosin VIIA and Rab interacting protein
262	0.000656849	26353	HSPB8	heat shock 22kDa protein 8
263	0.000659788	8736	MYOM1	myomesin 1, 185kDa
264	0.000711043	85358	SHANK3	SH3 and multiple ankyrin repeat domains 3
265	0.000721653	3983	ABLIM1	actin binding LIM protein 1
266	0.000731741	6358	CCL14	chemokine (C-C motif) ligand 14
267	0.000762487	51232	CRIM1	cysteine rich transmembrane BMP regulator 1 (chordin-like)
268	0.000763615	83604	TMEM47	transmembrane protein 47
269	0.000817736	51313	FAM198B	family with sequence similarity 198, member B
270	0.000817736	1410	CRYAB	crystallin, alpha B
271	0.000817736	2624	GATA2	GATA binding protein 2
272	0.00083786	11328	FKBP9	FK506 binding protein 9, 63 kDa
273	0.000840835	10060	ABCC9	ATP-binding cassette, sub-family C (CFTR/MRP), member 9
274	0.000847651	56892	C8orf4	chromosome 8 open reading frame 4
275	0.000851193	3040	HBA2	hemoglobin, alpha 2
276	0.00086325	2318	FLNC	filamin C, gamma
277	0.000872222	4882	NPR2	natriuretic peptide receptor B/guanylate cyclase B (atrionatriuretic peptide receptor B)
278	0.000872222	6867	TACC1	transforming, acidic coiled-coil containing protein 1
279	0.000896859	3908	LAMA2	laminin, alpha 2
280	0.000911681	2273	FHL1	four and a half LIM domains 1
281	0.000911681	79927	FAM110D	family with sequence similarity 110, member D
282	0.000949697	6876	TAGLN	transgelin
283	0.000953604	23194	FBXL7	F-box and leucine-rich repeat protein 7
284	0.00101744	3572	IL6ST	interleukin 6 signal transducer (gp130, oncostatin M receptor)
285	0.00105183	845	CASQ2	calsequestrin 2 (cardiac muscle)
286	0.00106985	5552	SRGN	serglycin
287	0.00106985	5740	PTGIS	prostaglandin I2 (prostacyclin) synthase
288	0.00115453	710	SERPING1	serpin peptidase inhibitor, clade G (C1 inhibitor), member 1
289	0.00117475	2621	GAS6	growth arrest-specific 6
290	0.00124828	5547	PRCP	prolylcarboxypeptidase (angiotensinase C)
291	0.00124828	3487	IGFBP4	insulin-like growth factor binding protein 4
292	0.00127847	25932	CLIC4	chloride intracellular channel 4
293	0.00129392	859	CAV3	caveolin 3
294	0.00138634	50507	NOX4	NADPH oxidase 4
295	0.0014054	4692	NDN	necdin homolog (mouse)
296	0.00141369	60312	AFAP1	actin filament associated protein 1
297	0.00141369	3373	HYAL1	hyaluronoglucosaminidase 1
298	0.00141369	977	CD151	CD151 molecule (Raph blood group)
299	0.0014329	23187	PHLDB1	pleckstrin homology-like domain, family B, member 1
300	0.00144194	5156	PDGFRA	platelet-derived growth factor receptor, alpha polypeptide
301	0.00161273	1674	DES	desmin
302	0.00161273	5350	PLN	phospholamban
303	0.00162337	51421	AMOTL2	angiomotin like 2
304	0.00168222	54861	SNRK	SNF related kinase
305	0.00178723	7412	VCAM1	vascular cell adhesion molecule 1
306	0.00178723	5793	PTPRG	protein tyrosine phosphatase, receptor type, G
307	0.00182128	3383	ICAM1	intercellular adhesion molecule 1
308	0.00183403	3977	LIFR	leukemia inhibitory factor receptor alpha
309	0.00183403	9637	FEZ2	fasciculation and elongation protein zeta 2 (zygin II)
310	0.00183775	7041	TGFB1I1	transforming growth factor beta 1 induced transcript 1
311	0.0018609	10791	VAMP5	vesicle-associated membrane protein 5 (myobrevin)
312	0.00186698	4629	MYH11	myosin, heavy chain 11, smooth muscle
313	0.0018931	11155	LDB3	LIM domain binding 3
314	0.00192563	7057	THBS1	thrombospondin 1
315	0.00193276	6440	SFTPC	surfactant protein C
316	0.0019342	5376	PMP22	peripheral myelin protein 22
317	0.00194504	800	CALD1	caldesmon 1
318	0.00202233	6649	SOD3	superoxide dismutase 3, extracellular
319	0.00207461	10810	WASF3	WAS protein family, member 3
320	0.00210637	3632	INPP5A	inositol polyphosphate-5-phosphatase, 40kDa
321	0.00212081	25927	CNRIP1	cannabinoid receptor interacting protein 1
322	0.00212746	5097	PCDH1	protocadherin 1
323	0.00217889	8470	SORBS2	sorbin and SH3 domain containing 2
324	0.00231685	730	C7	complement component 7
325	0.00233215	4313	MMP2	matrix metallopeptidase 2 (gelatinase A, 72kDa gelatinase, 72kDa type IV collagenase)
326	0.00236332	177	AGER	advanced glycosylation end product-specific receptor
327	0.00241708	145781	GCOM1	GRINL1A complex locus 1
328	0.00248286	9639	ARHGEF10	Rho guanine nucleotide exchange factor (GEF) 10
329	0.00248447	79073	TMEM109	transmembrane protein 109
330	0.00251221	5638	PRRG1	proline rich Gla (G-carboxyglutamic acid) 1
331	0.00268266	1805	DPT	dermatopontin
332	0.0026889	5166	PDK4	pyruvate dehydrogenase kinase, isozyme 4
333	0.00269574	4779	NFE2L1	nuclear factor (erythroid-derived 2)-like 1
334	0.00269574	8048	CSRP3	cysteine and glycine-rich protein 3 (cardiac LIM protein)
335	0.00278284	5155	PDGFB	platelet-derived growth factor beta polypeptide
336	0.00284776	3397	ID1	inhibitor of DNA binding 1, dominant negative helix-loop-helix protein
337	0.00286453	51309	ARMCX1	armadillo repeat containing, X-linked 1
338	0.00288417	221749	PXDC1	PX domain containing 1
339	0.00290979	23034	SAMD4A	sterile alpha motif domain containing 4A
340	0.00291953	285203	C3orf64	chromosome 3 open reading frame 64
341	0.00292542	59353	TMEM35	transmembrane protein 35
342	0.00295897	9060	PAPSS2	3'-phosphoadenosine 5'-phosphosulfate synthase 2
343	0.00301744	4134	MAP4	microtubule-associated protein 4
344	0.00303883	10398	MYL9	myosin, light chain 9, regulatory
345	0.00307848	10867	TSPAN9	tetraspanin 9
346	0.00310505	54796	BNC2	basonuclin 2
347	0.00310505	7704	ZBTB16	zinc finger and BTB domain containing 16
348	0.00311575	4607	MYBPC3	myosin binding protein C, cardiac
349	0.00314508	6935	ZEB1	zinc finger E-box binding homeobox 1
350	0.0031719	4296	MAP3K11	mitogen-activated protein kinase kinase kinase 11
351	0.00319329	56944	OLFML3	olfactomedin-like 3
352	0.0032164	2	A2M	alpha-2-macroglobulin
353	0.00321898	10749	KIF1C	kinesin family member 1C
354	0.00327221	84525	HOPX	HOP homeobox
355	0.00330253	10587	TXNRD2	thioredoxin reductase 2
356	0.00332887	2004	ELK3	ELK3, ETS-domain protein (SRF accessory protein 2)
357	0.00332887	9457	FHL5	four and a half LIM domains 5
358	0.00332887	4633	MYL2	myosin, light chain 2, regulatory, cardiac, slow
359	0.0033519	10365	KLF2	Kruppel-like factor 2 (lung)
360	0.00335301	1193	CLIC2	chloride intracellular channel 2
361	0.00340377	9411	ARHGAP29	Rho GTPase activating protein 29
362	0.00347214	23710	GABARAPL1	GABA(A) receptor-associated protein like 1
363	0.00349731	57007	CXCR7	chemokine (C-X-C motif) receptor 7
364	0.00349731	1281	COL3A1	collagen, type III, alpha 1
365	0.00349731	871	SERPINH1	serpin peptidase inhibitor, clade H (heat shock protein 47), member 1, (collagen binding protein 1)
366	0.00349731	57477	SHROOM4	shroom family member 4
367	0.00349731	4259	MGST3	microsomal glutathione S-transferase 3
368	0.00349731	2983	GUCY1B3	guanylate cyclase 1, soluble, beta 3
369	0.00369959	8425	LTBP4	latent transforming growth factor beta binding protein 4
370	0.00378023	6525	SMTN	smoothelin
371	0.00379414	8829	NRP1	neuropilin 1
372	0.00379414	155038	GIMAP8	GTPase, IMAP family member 8
373	0.00383793	11343	MGLL	monoglyceride lipase
374	0.00387577	1827	RCAN1	regulator of calcineurin 1
375	0.00394198	64344	HIF3A	hypoxia inducible factor 3, alpha subunit
376	0.00396808	53405	CLIC5	chloride intracellular channel 5
377	0.00404999	7048	TGFBR2	transforming growth factor, beta receptor II (70/80kDa)
378	0.00409957	57381	RHOJ	ras homolog gene family, member J
379	0.00417652	119587	CPXM2	carboxypeptidase X (M14 family), member 2
380	0.00417891	1439	CSF2RB	colony stimulating factor 2 receptor, beta, low-affinity (granulocyte-macrophage)
381	0.00437462	338328	GPIHBP1	glycosylphosphatidylinositol anchored high density lipoprotein binding protein 1
382	0.00443253	23499	MACF1	microtubule-actin crosslinking factor 1
383	0.00443655	8995	TNFSF18	tumor necrosis factor (ligand) superfamily, member 18
384	0.00452739	762	CA4	carbonic anhydrase IV
385	0.00452739	419	ART3	ADP-ribosyltransferase 3
386	0.00453784	23576	DDAH1	dimethylarginine dimethylaminohydrolase 1
387	0.00453784	5128	CDK17	cyclin-dependent kinase 17
388	0.00454654	5999	RGS4	regulator of G-protein signaling 4
389	0.00459486	11067	C10orf10	chromosome 10 open reading frame 10
390	0.00467638	2878	GPX3	glutathione peroxidase 3 (plasma)
391	0.00471579	3316	HSPB2	heat shock 27kDa protein 2
392	0.00477469	3270	HRC	histidine rich calcium binding protein
393	0.00488257	11318	GPR182	G protein-coupled receptor 182
394	0.0049387	8682	PEA15	phosphoprotein enriched in astrocytes 15
395	0.00496355	3678	ITGA5	integrin, alpha 5 (fibronectin receptor, alpha polypeptide)
396	0.00497904	10435	CDC42EP2	CDC42 effector protein (Rho GTPase binding) 2
397	0.00501126	862	RUNX1T1	runt-related transcription factor 1; translocated to, 1 (cyclin D-related)
398	0.00515171	55118	CRTAC1	cartilage acidic protein 1
399	0.00517808	6405	SEMA3F	sema domain, immunoglobulin domain (Ig), short basic domain, secreted, (semaphorin) 3F
400	0.00524786	9344	TAOK2	TAO kinase 2
401	0.00549599	948	CD36	CD36 molecule (thrombospondin receptor)
402	0.00553743	126393	HSPB6	heat shock protein, alpha-crystallin-related, B6
403	0.00557012	10493	VAT1	vesicle amine transport protein 1 homolog (T. californica)
404	0.00560995	116441	TM4SF18	transmembrane 4 L six family member 18
405	0.00574616	7851	MALL	mal, T-cell differentiation protein-like
406	0.00574616	6443	SGCB	sarcoglycan, beta (43kDa dystrophin-associated glycoprotein)
407	0.00575929	2326	FMO1	flavin containing monooxygenase 1
408	0.00650869	10424	PGRMC2	progesterone receptor membrane component 2
409	0.00659196	3075	CFH	complement factor H
410	0.00692379	9351	SLC9A3R2	solute carrier family 9 (sodium/hydrogen exchanger), member 3 regulator 2
411	0.00692379	4624	MYH6	myosin, heavy chain 6, cardiac muscle, alpha
412	0.00692379	3781	KCNN2	potassium intermediate/small conductance calcium-activated channel, subfamily N, member 2
413	0.00702265	9388	LIPG	lipase, endothelial
414	0.00705428	84557	MAP1LC3A	microtubule-associated protein 1 light chain 3 alpha
415	0.00708634	221981	THSD7A	thrombospondin, type I, domain containing 7A
416	0.00737933	80833	APOL3	apolipoprotein L, 3
417	0.00766558	2122	MECOM	MDS1 and EVI1 complex locus
418	0.0076685	57104	PNPLA2	patatin-like phospholipase domain containing 2
419	0.00771673	219348	PLAC9	placenta-specific 9
420	0.00774836	1910	EDNRB	endothelin receptor type B
421	0.00791715	83643	CCDC3	coiled-coil domain containing 3
422	0.00806941	83478	ARHGAP24	Rho GTPase activating protein 24
423	0.00824873	25849	PARM1	prostate androgen-regulated mucin-like protein 1
424	0.00830553	5507	PPP1R3C	protein phosphatase 1, regulatory subunit 3C
425	0.00859894	10335	MRVI1	murine retrovirus integration site 1 homolog
426	0.00859894	4345	CD200	CD200 molecule
427	0.00882873	1278	COL1A2	collagen, type I, alpha 2
428	0.0091395	2028	ENPEP	glutamyl aminopeptidase (aminopeptidase A)
429	0.0091395	54682	MANSC1	MANSC domain containing 1
430	0.00959613	858	CAV2	caveolin 2
431	0.00963854	1636	ACE	angiotensin I converting enzyme (peptidyl-dipeptidase A) 1
432	0.00963854	92689	FAM114A1	family with sequence similarity 114, member A1
433	0.00975902	51226	COPZ2	coatomer protein complex, subunit zeta 2
434	0.00979019	4222	MEOX1	mesenchyme homeobox 1
435	0.00994503	9034	CCRL2	chemokine (C-C motif) receptor-like 2
436	0.00994503	23345	SYNE1	spectrin repeat containing, nuclear envelope 1
437	0.0100114	3762	KCNJ5	potassium inwardly-rectifying channel, subfamily J, member 5
438	0.0102609	9467	SH3BP5	SH3-domain binding protein 5 (BTK-associated)
439	0.0103534	6236	RRAD	Ras-related associated with diabetes
440	0.0104157	27295	PDLIM3	PDZ and LIM domain 3
441	0.0104466	23462	HEY1	hairy/enhancer-of-split related with YRPW motif 1
442	0.0104731	53918	PELO	pelota homolog (Drosophila)
443	0.0105424	9223	MAGI1	membrane associated guanylate kinase, WW and PDZ domain containing 1
444	0.0107461	2135	EXTL2	exostoses (multiple)-like 2
445	0.0109399	57538	ALPK3	alpha-kinase 3
446	0.0111446	80031	SEMA6D	sema domain, transmembrane domain (TM), and cytoplasmic domain, (semaphorin) 6D
447	0.0112233	6415	SEPW1	selenoprotein W, 1
448	0.0114156	644320
449	0.0115596	27284	SULT1B1	sulfotransferase family, cytosolic, 1B, member 1
450	0.0118334	1305	COL13A1	collagen, type XIII, alpha 1
451	0.0118851	3032	HADHB	hydroxyacyl-CoA dehydrogenase/3-ketoacyl-CoA thiolase/enoyl-CoA hydratase (trifunctional protein), beta subunit
452	0.0119468	2246	FGF1	fibroblast growth factor 1 (acidic)
453	0.0119612	92591	ASB16	ankyrin repeat and SOCS box containing 16
454	0.0119986	9627	SNCAIP	synuclein, alpha interacting protein
455	0.0119986	55273	TMEM100	transmembrane protein 100
456	0.0120562	4641	MYO1C	myosin IC
457	0.0122128	51299	NRN1	neuritin 1
458	0.0124691	623	BDKRB1	bradykinin receptor B1
459	0.0125552	4239	MFAP4	microfibrillar-associated protein 4
460	0.0125552	1580	CYP4B1	cytochrome P450, family 4, subfamily B, polypeptide 1
461	0.0125552	4854	NOTCH3	notch 3
462	0.0125552	5414	SEPT4	septin 4
463	0.012557	28971	C11orf67	chromosome 11 open reading frame 67
464	0.0126699	9638	FEZ1	fasciculation and elongation protein zeta 1 (zygin I)
465	0.0127419	27129	HSPB7	heat shock 27kDa protein family, member 7 (cardiovascular)
466	0.0127419	3714	JAG2	jagged 2
467	0.0129572	5066	PAM	peptidylglycine alpha-amidating monooxygenase
468	0.012964	58476	TP53INP2	tumor protein p53 inducible nuclear protein 2
469	0.0131305	285	ANGPT2	angiopoietin 2
470	0.013164	65997	RASL11B	RAS-like, family 11, member B
471	0.0131848	23136	EPB41L3	erythrocyte membrane protein band 4.1-like 3
472	0.0131848	1774	DNASE1L1	deoxyribonuclease I-like 1
473	0.0131848	7049	TGFBR3	transforming growth factor, beta receptor III
474	0.0131848	5837	PYGM	phosphorylase, glycogen, muscle
475	0.0131848	84935	C13orf33	chromosome 13 open reading frame 33
476	0.0131945	29995	LMCD1	LIM and cysteine-rich domains 1
477	0.0132443	392490	FLJ44635	TPT1-like protein
478	0.0132443	388	RHOB	ras homolog gene family, member B
479	0.0133058	2887	GRB10	growth factor receptor-bound protein 10
480	0.013334	10631	POSTN	periostin, osteoblast specific factor
481	0.0133827	6262	RYR2	ryanodine receptor 2 (cardiac)
482	0.0134822	4702	NDUFA8	NADH dehydrogenase (ubiquinone) 1 alpha subcomplex, 8, 19kDa
483	0.013542	5159	PDGFRB	platelet-derived growth factor receptor, beta polypeptide
484	0.0135883	3915	LAMC1	laminin, gamma 1 (formerly LAMB2)
485	0.013683	5569	PKIA	protein kinase (cAMP-dependent, catalytic) inhibitor alpha
486	0.013683	3269	HRH1	histamine receptor H1
487	0.0136939	1393	CRHBP	corticotropin releasing hormone binding protein
488	0.0139853	4625	MYH7	myosin, heavy chain 7, cardiac muscle, beta
489	0.0141343	168537	GIMAP7	GTPase, IMAP family member 7
490	0.0143026	81566	CSRNP2	cysteine-serine-rich nuclear protein 2
491	0.0143104	5213	PFKM	phosphofructokinase, muscle
492	0.0143867	10234	LRRC17	leucine rich repeat containing 17
493	0.0143976	4714	NDUFB8	NADH dehydrogenase (ubiquinone) 1 beta subcomplex, 8, 19kDa
494	0.0144847	2170	FABP3	fatty acid binding protein 3, muscle and heart (mammary-derived growth inhibitor)
495	0.0144847	5730	PTGDS	prostaglandin D2 synthase 21kDa (brain)
496	0.0146881	2771	GNAI2	guanine nucleotide binding protein (G protein), alpha inhibiting activity polypeptide 2
497	0.0148543	147646	LOC147646	uncharacterized LOC147646
498	0.0150832	92340	C17orf72	chromosome 17 open reading frame 72
499	0.0151055	57447	NDRG2	NDRG family member 2
500	0.0151055	1465	CSRP1	cysteine and glycine-rich protein 1

## Sheet: Enterocytes
No.	FDR	Entrez ID	Gene	Description
1	1.0175e-11	6564	SLC15A1	solute carrier family 15 (oligopeptide transporter), member 1
2	1.60806e-11	55065	GPR172B	G protein-coupled receptor 172B
3	9.6427e-11	9058	SLC13A2	solute carrier family 13 (sodium-dependent dicarboxylate transporter), member 2
4	4.57711e-10	337	APOA4	apolipoprotein A-IV
5	3e-09	54825	CDHR2	cadherin-related family member 2
6	3e-09	2695	GIP	gastric inhibitory polypeptide
7	3e-09	8972	MGAM	maltase-glucoamylase (alpha-glucosidase)
8	7.7221e-09	11181	TREH	trehalase (brush-border membrane glycoprotein)
9	1.54097e-08	4225	MEP1B	meprin A, beta
10	2.42352e-08	6555	SLC10A2	solute carrier family 10 (sodium/bile acid cotransporter family), member 2
11	2.73036e-08	7512	XPNPEP2	X-prolyl aminopeptidase (aminopeptidase P) 2, membrane-bound
12	2.73036e-08	5408	PNLIPRP2	pancreatic lipase-related protein 2
13	2.73036e-08	345	APOC3	apolipoprotein C-III
14	4.48032e-08	57733	GBA3	glucosidase, beta, acid 3 (cytosolic)
15	1.50309e-07	27141	CIDEB	cell death-inducing DFFA-like effector b
16	4.41752e-07	4547	MTTP	microsomal triglyceride transfer protein
17	7.77154e-07	6750	SST	somatostatin
18	7.77154e-07	1576	CYP3A4	cytochrome P450, family 3, subfamily A, polypeptide 4
19	1.53277e-06	64240	ABCG5	ATP-binding cassette, sub-family G (WHITE), member 5
20	1.53277e-06	335	APOA1	apolipoprotein A-I
21	1.76925e-06	1562	CYP2C18	cytochrome P450, family 2, subfamily C, polypeptide 18
22	2.15784e-06	1773	DNASE1	deoxyribonuclease I
23	2.457e-06	54979	HRASLS2	HRAS-like suppressor 2
24	2.48315e-06	11136	SLC7A9	solute carrier family 7 (glycoprotein-associated amino acid transporter light chain, bo,+ system), member 9
25	2.48315e-06	6476	SI	sucrase-isomaltase (alpha-glucosidase)
26	3.85266e-06	2538	G6PC	glucose-6-phosphatase, catalytic subunit
27	4.95611e-06	340024	SLC6A19	solute carrier family 6 (neutral amino acid transporter), member 19
28	6.739e-06	9032	TM4SF5	transmembrane 4 L six family member 5
29	8.83262e-06	10004	NAALADL1	N-acetylated alpha-linked acidic dipeptidase-like 1
30	9.119e-06	51471	NAT8B	N-acetyltransferase 8B (GCN5-related, putative, gene/pseudogene)
31	1.03281e-05	5651	TMPRSS15	transmembrane protease, serine 15
32	1.03281e-05	229	ALDOB	aldolase B, fructose-bisphosphate
33	1.05717e-05	63924	CIDEC	cell death-inducing DFFA-like effector c
34	1.40467e-05	3938	LCT	lactase
35	1.96966e-05	6518	SLC2A5	solute carrier family 2 (facilitated glucose/fructose transporter), member 5
36	1.98537e-05	53841	CDHR5	cadherin-related family member 5
37	2.00058e-05	338	APOB	apolipoprotein B (including Ag(x) antigen)
38	2.00058e-05	1636	ACE	angiotensin I converting enzyme (peptidyl-dipeptidase A) 1
39	2.30703e-05	29881	NPC1L1	NPC1 (Niemann-Pick disease, type C1, gene)-like 1
40	2.65468e-05	6514	SLC2A2	solute carrier family 2 (facilitated glucose transporter), member 2
41	3.18084e-05	795	S100G	S100 calcium binding protein G
42	3.67214e-05	4094	MAF	v-maf musculoaponeurotic fibrosarcoma oncogene homolog (avian)
43	5.78052e-05	2028	ENPEP	glutamyl aminopeptidase (aminopeptidase A)
44	6.15198e-05	885	CCK	cholecystokinin
45	7.06494e-05	6822	SULT2A1	sulfotransferase family, cytosolic, 2A, dehydroepiandrosterone (DHEA)-preferring, member 1
46	7.06494e-05	219595	FOLH1B	folate hydrolase 1B
47	7.69197e-05	10917	BTNL3	butyrophilin-like 3
48	9.32546e-05	733	C8G	complement component 8, gamma polypeptide
49	0.000116104	1559	CYP2C9	cytochrome P450, family 2, subfamily C, polypeptide 9
50	0.000116746	79831	JMJD5	jumonji domain containing 5
51	0.000179551	79853	TM4SF20	transmembrane 4 L six family member 20
52	0.000198378	6370	CCL25	chemokine (C-C motif) ligand 25
53	0.00020097	79849	PDZD3	PDZ domain containing 3
54	0.000221567	130	ADH6	alcohol dehydrogenase 6 (class V)
55	0.000263542	290	ANPEP	alanyl (membrane) aminopeptidase
56	0.000269658	2626	GATA4	GATA binding protein 4
57	0.000328877	6799	SULT1A2	sulfotransferase family, cytosolic, 1A, phenol-preferring, member 2
58	0.000410084	4640	MYO1A	myosin IA
59	0.000437186	26007	DAK	dihydroxyacetone kinase 2 homolog (S. cerevisiae)
60	0.000440503	5948	RBP2	retinol binding protein 2, cellular
61	0.000535784	4485	MST1	macrophage stimulating 1 (hepatocyte growth factor-like)
62	0.000563457	5009	OTC	ornithine carbamoyltransferase
63	0.000572884	6425	SFRP5	secreted frizzled-related protein 5
64	0.000659285	4584	MUC3A	mucin 3A, cell surface associated
65	0.00070962	4295	MLN	motilin
66	0.000712839	6783	SULT1E1	sulfotransferase family 1E, estrogen-preferring, member 1
67	0.000712839	10444	ZER1	zer-1 homolog (C. elegans)
68	0.000712839	30	ACAA1	acetyl-CoA acyltransferase 1
69	0.000715066	79908	BTNL8	butyrophilin-like 8
70	0.000841366	55532	SLC30A10	solute carrier family 30, member 10
71	0.000880393	5106	PCK2	phosphoenolpyruvate carboxykinase 2 (mitochondrial)
72	0.000932571	55512	SMPD3	sphingomyelin phosphodiesterase 3, neutral membrane (neutral sphingomyelinase II)
73	0.000980515	9153	SLC28A2	solute carrier family 28 (sodium-coupled nucleoside transporter), member 2
74	0.000989925	1671	DEFA6	defensin, alpha 6, Paneth cell-specific
75	0.00122782	1551	CYP3A7	cytochrome P450, family 3, subfamily A, polypeptide 7
76	0.00129162	9429	ABCG2	ATP-binding cassette, sub-family G (WHITE), member 2
77	0.00129162	9514	GAL3ST1	galactose-3-O-sulfotransferase 1
78	0.00157759	3795	KHK	ketohexokinase (fructokinase)
79	0.00172233	6532	SLC6A4	solute carrier family 6 (neurotransmitter transporter, serotonin), member 4
80	0.0018576	54996	MARC2	mitochondrial amidoxime reducing component 2
81	0.00187974	64080	RBKS	ribokinase
82	0.00189946	196743	PAOX	polyamine oxidase (exo-N4-amino)
83	0.00193622	443	ASPA	aspartoacylase
84	0.00193622	57406	ABHD6	abhydrolase domain containing 6
85	0.00217407	1373	CPS1	carbamoyl-phosphate synthase 1, mitochondrial
86	0.00227196	11223	MST1P9	macrophage stimulating 1 (hepatocyte growth factor-like) pseudogene 9
87	0.00265426	2767	GNA11	guanine nucleotide binding protein (G protein), alpha 11 (Gq class)
88	0.00291109	79799	UGT2A3	UDP glucuronosyltransferase 2 family, polypeptide A3
89	0.00291109	1606	DGKA	diacylglycerol kinase, alpha 80kDa
90	0.0032004	10612	TRIM3	tripartite motif containing 3
91	0.003218	948	CD36	CD36 molecule (thrombospondin receptor)
92	0.00345869	206358	SLC36A1	solute carrier family 36 (proton/amino acid symporter), member 1
93	0.00365377	51733	UPB1	ureidopropionase, beta
94	0.00388262	80168	MOGAT2	monoacylglycerol O-acyltransferase 2
95	0.00402828	1404	HAPLN1	hyaluronan and proteoglycan link protein 1
96	0.00404835	54857	GDPD2	glycerophosphodiester phosphodiesterase domain containing 2
97	0.00438926	51066	C3orf32	chromosome 3 open reading frame 32
98	0.00438926	13	AADAC	arylacetamide deacetylase (esterase)
99	0.00449538	912	CD1D	CD1d molecule
100	0.00453672	79154	DHRS11	dehydrogenase/reductase (SDR family) member 11
101	0.00454139	63928	CHP2	calcineurin B homologous protein 2
102	0.00556933	59272	ACE2	angiotensin I converting enzyme (peptidyl-dipeptidase A) 2
103	0.0058674	55640	FLVCR2	feline leukemia virus subgroup C cellular receptor family, member 2
104	0.00607485	6343	SCT	secretin
105	0.00643485	3769	KCNJ13	potassium inwardly-rectifying channel, subfamily J, member 13
106	0.00650976	1670	DEFA5	defensin, alpha 5, Paneth cell-specific
107	0.006612	284723	SLC25A34	solute carrier family 25, member 34
108	0.0069552	9814	SFI1	Sfi1 homolog, spindle assembly associated (yeast)
109	0.00763714	79901	CYBRD1	cytochrome b reductase 1
110	0.00763714	85477	SCIN	scinderin
111	0.00784322	84699	CREB3L3	cAMP responsive element binding protein 3-like 3
112	0.00790927	53345	TM6SF2	transmembrane 6 superfamily member 2
113	0.00808128	10050	SLC17A4	solute carrier family 17 (sodium phosphate), member 4
114	0.00814154	51554	CCRL1	chemokine (C-C motif) receptor-like 1
115	0.00817562	6344	SCTR	secretin receptor
116	0.00829211	8694	DGAT1	diacylglycerol O-acyltransferase 1
117	0.00874759	5184	PEPD	peptidase D
118	0.00910376	80022	MYO15B	myosin XVB pseudogene
119	0.00984569	2281	FKBP1B	FK506 binding protein 1B, 12.6 kDa
120	0.0100148	3818	KLKB1	kallikrein B, plasma (Fletcher factor) 1
121	0.0101194	2169	FABP2	fatty acid binding protein 2, intestinal
122	0.0102718	4648	MYO7B	myosin VIIB
123	0.0103175	100861540
124	0.0106829	4588	MUC6	mucin 6, oligomeric mucus/gel-forming
125	0.0106829	1557	CYP2C19	cytochrome P450, family 2, subfamily C, polypeptide 19
126	0.0115364	5625	PRODH	proline dehydrogenase (oxidase) 1
127	0.0115364	43	ACHE	acetylcholinesterase
128	0.0115364	4852	NPY	neuropeptide Y
129	0.011696	4058	LTK	leukocyte receptor tyrosine kinase
130	0.011696	2053	EPHX2	epoxide hydrolase 2, cytoplasmic
131	0.011696	92086	GGTLC1	gamma-glutamyltransferase light chain 1
132	0.011696	5447	POR	P450 (cytochrome) oxidoreductase
133	0.011696	63976	PRDM16	PR domain containing 16
134	0.0116993	53838	C11orf24	chromosome 11 open reading frame 24
135	0.0120871	6523	SLC5A1	solute carrier family 5 (sodium/glucose cotransporter), member 1
136	0.0121402	29965	C16orf5	chromosome 16 open reading frame 5
137	0.012489	80031	SEMA6D	sema domain, transmembrane domain (TM), and cytoplasmic domain, (semaphorin) 6D
138	0.012574	79762	C1orf115	chromosome 1 open reading frame 115
139	0.013007	9673	SLC25A44	solute carrier family 25, member 44
140	0.0130299	100	ADA	adenosine deaminase
141	0.0130299	55503	TRPV6	transient receptor potential cation channel, subfamily V, member 6
142	0.0134922	81888	HYI	hydroxypyruvate isomerase (putative)
143	0.0135805	6817	SULT1A1	sulfotransferase family, cytosolic, 1A, phenol-preferring, member 1
144	0.0139094	788	SLC25A20	solute carrier family 25 (carnitine/acylcarnitine translocase), member 20
145	0.0139827	4253	CTAGE5	CTAGE family, member 5
146	0.0139827	873	CBR1	carbonyl reductase 1
147	0.0141528	140628	GATA5	GATA binding protein 5
148	0.0141528	2592	GALT	galactose-1-phosphate uridylyltransferase
149	0.0150068	54207	KCNK10	potassium channel, subfamily K, member 10
150	0.0155435	2110	ETFDH	electron-transferring-flavoprotein dehydrogenase
151	0.015928	5174	PDZK1	PDZ domain containing 1
152	0.015928	50	ACO2	aconitase 2, mitochondrial
153	0.0160607	64081	PBLD	phenazine biosynthesis-like protein domain containing
154	0.0164372	24146	CLDN15	claudin 15
155	0.0164372	23541	SEC14L2	SEC14-like 2 (S. cerevisiae)
156	0.016673	8435	SOAT2	sterol O-acyltransferase 2
157	0.0169003	79729	SH3D21	SH3 domain containing 21
158	0.017562	347853	TBX10	T-box 10
159	0.0180672	25789	TMEM59L	transmembrane protein 59-like
160	0.0180672	9368	SLC9A3R1	solute carrier family 9 (sodium/hydrogen exchanger), member 3 regulator 1
161	0.0187553	27294	DHDH	dihydrodiol dehydrogenase (dimeric)
162	0.0191364	8292	COLQ	collagen-like tail subunit (single strand of homotrimer) of asymmetric acetylcholinesterase
163	0.0191364	2981	GUCA2B	guanylate cyclase activator 2B (uroguanylin)
164	0.0197801	683	BST1	bone marrow stromal cell antigen 1
165	0.0202457	4248	MGAT3	mannosyl (beta-1,4-)-glycoprotein beta-1,4-N-acetylglucosaminyltransferase
166	0.0202457	4224	MEP1A	meprin A, alpha (PABA peptide hydrolase)
167	0.0216935	1803	DPP4	dipeptidyl-peptidase 4
168	0.0218407	9963	SLC23A1	solute carrier family 23 (nucleobase transporters), member 1
169	0.0225739	8031	NCOA4	nuclear receptor coactivator 4
170	0.0225776	254439	C11orf86	chromosome 11 open reading frame 86
171	0.0233315	130749	CPO	carboxypeptidase O
172	0.0237082	2819	GPD1	glycerol-3-phosphate dehydrogenase 1 (soluble)
173	0.0237995	339	APOBEC1	apolipoprotein B mRNA editing enzyme, catalytic polypeptide 1
174	0.0241694	55057	AIM1L	absent in melanoma 1-like
175	0.0245171	8455	ATRN	attractin
176	0.0245171	79861	TUBAL3	tubulin, alpha-like 3
177	0.0245543	2542	SLC37A4	solute carrier family 37 (glucose-6-phosphate transporter), member 4
178	0.024673	91703	ACY3	aspartoacylase (aminocyclase) 3
179	0.0247497	5794	PTPRH	protein tyrosine phosphatase, receptor type, H
180	0.0255641	6398	SECTM1	secreted and transmembrane 1
181	0.0258481	54458	PRR13	proline rich 13
182	0.0268718	22977	AKR7A3	aldo-keto reductase family 7, member A3 (aflatoxin aldehyde reductase)
183	0.0268718	6573	SLC19A1	solute carrier family 19 (folate transporter), member 1
184	0.0277837	4311	MME	membrane metallo-endopeptidase
185	0.0301621	123264	OSTBETA	organic solute transporter beta
186	0.0313881	4817	NIT1	nitrilase 1
187	0.0320637	2940	GSTA3	glutathione S-transferase alpha 3
188	0.0322758	389332	LOC389332	uncharacterized LOC389332
189	0.0324628	57556	SEMA6A	sema domain, transmembrane domain (TM), and cytoplasmic domain, (semaphorin) 6A
190	0.0336025	10518	CIB2	calcium and integrin binding family member 2
191	0.0342493	401265	KLHL31	kelch-like 31 (Drosophila)
192	0.0342493	3030	HADHA	hydroxyacyl-CoA dehydrogenase/3-ketoacyl-CoA thiolase/enoyl-CoA hydratase (trifunctional protein), alpha subunit
193	0.0355876	64064	OXCT2	3-oxoacid CoA transferase 2
194	0.0361668	23140	ZZEF1	zinc finger, ZZ-type with EF-hand domain 1
195	0.0363205	23563	CHST5	carbohydrate (N-acetylglucosamine 6-O) sulfotransferase 5
196	0.036822	285733
197	0.0373513	1113	CHGA	chromogranin A (parathyroid secretory protein 1)
198	0.0375249	35	ACADS	acyl-CoA dehydrogenase, C-2 to C-3 short chain
199	0.0408154	3706	ITPKA	inositol-trisphosphate 3-kinase A
200	0.0410225	81621	KAZALD1	Kazal-type serine peptidase inhibitor domain 1
201	0.0411133	9854	C2CD2L	C2CD2-like
202	0.04177	1644	DDC	dopa decarboxylase (aromatic L-amino acid decarboxylase)
203	0.0437261	2875	GPT	glutamic-pyruvate transaminase (alanine aminotransferase)
204	0.0439805	51043	ZBTB7B	zinc finger and BTB domain containing 7B
205	0.0439805	7015	TERT	telomerase reverse transcriptase
206	0.0442888	10555	AGPAT2	1-acylglycerol-3-phosphate O-acyltransferase 2 (lysophosphatidic acid acyltransferase, beta)
207	0.0448002	686	BTD	biotinidase
208	0.0475149	3029	HAGH	hydroxyacylglutathione hydrolase
209	0.0480748	66002	CYP4F12	cytochrome P450, family 4, subfamily F, polypeptide 12
210	0.0493303	55020	TTC38	tetratricopeptide repeat domain 38
211	0.049508	23221	RHOBTB2	Rho-related BTB domain containing 2
212	0.049508	54490	UGT2B28	UDP glucuronosyltransferase 2 family, polypeptide B28
213	0.0503788	79777	ACBD4	acyl-CoA binding domain containing 4
214	0.0517013	7132	TNFRSF1A	tumor necrosis factor receptor superfamily, member 1A
215	0.0517013	23031	MAST3	microtubule associated serine/threonine kinase 3
216	0.0539356	84873	GPR128	G protein-coupled receptor 128
217	0.0539356	29775	CARD10	caspase recruitment domain family, member 10
218	0.0539356	10590	SCGN	secretagogin, EF-hand calcium binding protein
219	0.0539356	1755	DMBT1	deleted in malignant brain tumors 1
220	0.0539356	10162	LPCAT3	lysophosphatidylcholine acyltransferase 3
221	0.0543278	3248	HPGD	hydroxyprostaglandin dehydrogenase 15-(NAD)
222	0.0546731	29953	TRHDE	thyrotropin-releasing hormone degrading enzyme
223	0.0548163	114881	OSBPL7	oxysterol binding protein-like 7
224	0.0554706	8824	CES2	carboxylesterase 2
225	0.0554706	64816	CYP3A43	cytochrome P450, family 3, subfamily A, polypeptide 43
226	0.0554706	81693	AMN	amnionless homolog (mouse)
227	0.0554706	26027	ACOT11	acyl-CoA thioesterase 11
228	0.0554706	924	CD7	CD7 molecule
229	0.0554706	5225	PGC	progastricsin (pepsinogen C)
230	0.0581448	368	ABCC6	ATP-binding cassette, sub-family C (CFTR/MRP), member 6
231	0.0581448	388581	FAM132A	family with sequence similarity 132, member A
232	0.0581448	5313	PKLR	pyruvate kinase, liver and RBC
233	0.0581448	1593	CYP27A1	cytochrome P450, family 27, subfamily A, polypeptide 1
234	0.0581448	401081	FLJ22763	uncharacterized LOC401081
235	0.058327	1908	EDN3	endothelin 3
236	0.060913	4942	OAT	ornithine aminotransferase
237	0.0617357	375449	MAST4	microtubule associated serine/threonine kinase family member 4
238	0.0622028	11148	HHLA2	HERV-H LTR-associating 2
239	0.0630521	23136	EPB41L3	erythrocyte membrane protein band 4.1-like 3
240	0.0630521	5068	REG3A	regenerating islet-derived 3 alpha
241	0.0634677	5166	PDK4	pyruvate dehydrogenase kinase, isozyme 4
242	0.067111	10424	PGRMC2	progesterone receptor membrane component 2
243	0.0672789	57876	MUC3B	mucin 3B, cell surface associated
244	0.0678065	10462	CLEC10A	C-type lectin domain family 10, member A
245	0.0678065	2691	GHRH	growth hormone releasing hormone
246	0.0678065	575	BAI1	brain-specific angiogenesis inhibitor 1
247	0.0678065	2671	GFER	growth factor, augmenter of liver regeneration
248	0.0678065	3294	HSD17B2	hydroxysteroid (17-beta) dehydrogenase 2
249	0.0679951	25823	TPSG1	tryptase gamma 1
250	0.0681059	8556	CDC14A	CDC14 cell division cycle 14 homolog A (S. cerevisiae)
251	0.0686901	1124	CHN2	chimerin (chimaerin) 2
252	0.069797	6519	SLC3A1	solute carrier family 3 (cystine, dibasic and neutral amino acid transporters, activator of cystine, dibasic and neutral amino acid transport), member 1
253	0.069797	134548	SOWAHA	sosondowah ankyrin repeat domain family member A
254	0.0710701	2346	FOLH1	folate hydrolase (prostate-specific membrane antigen) 1
255	0.0738071	25830	SULT4A1	sulfotransferase family 4A, member 1
256	0.0774703	55304	SPTLC3	serine palmitoyltransferase, long chain base subunit 3
257	0.0786455	7498	XDH	xanthine dehydrogenase
258	0.0801031	440838
259	0.0814436	162417	NAGS	N-acetylglutamate synthase
260	0.0828768	51090	PLLP	plasmolipin
261	0.0828768	6584	SLC22A5	solute carrier family 22 (organic cation/carnitine transporter), member 5
262	0.0832956	11126	CD160	CD160 molecule
263	0.0832956	84281	C2orf88	chromosome 2 open reading frame 88
264	0.0839617	3957	LGALS2	lectin, galactoside-binding, soluble, 2
265	0.0839617	9971	NR1H4	nuclear receptor subfamily 1, group H, member 4
266	0.0839617	81033	KCNH6	potassium voltage-gated channel, subfamily H (eag-related), member 6
267	0.084142	4868	NPHS1	nephrosis 1, congenital, Finnish type (nephrin)
268	0.0845784	1244	ABCC2	ATP-binding cassette, sub-family C (CFTR/MRP), member 2
269	0.0845784	50865	HEBP1	heme binding protein 1
270	0.0850505	55018	LINC00483	long intergenic non-protein coding RNA 483
271	0.0850505	23430	TPSD1	tryptase delta 1
272	0.0850505	36	ACADSB	acyl-CoA dehydrogenase, short/branched chain
273	0.0850505	80772	GLTPD1	glycolipid transfer protein domain containing 1
274	0.0858778	2628	GATM	glycine amidinotransferase (L-arginine:glycine amidinotransferase)
275	0.0858778	5590	PRKCZ	protein kinase C, zeta
276	0.0862555	197350	CASP14L	putative caspase-14-like protein
277	0.0863017	2948	GSTM4	glutathione S-transferase mu 4
278	0.0869253	9625	AATK	apoptosis-associated tyrosine kinase
279	0.0888142	8802	SUCLG1	succinate-CoA ligase, alpha subunit
280	0.0892106	54677	CROT	carnitine O-octanoyltransferase
281	0.090472	6583	SLC22A4	solute carrier family 22 (organic cation/ergothioneine transporter), member 4
282	0.0923571	416	ARSF	arylsulfatase F
283	0.0923677	2638	GC	group-specific component (vitamin D binding protein)
284	0.0927379	5443	POMC	proopiomelanocortin
285	0.0941873	51117	COQ4	coenzyme Q4 homolog (S. cerevisiae)
286	0.0961501	974	CD79B	CD79b molecule, immunoglobulin-associated beta
287	0.0963817	81932	HDHD3	haloacid dehalogenase-like hydrolase domain containing 3
288	0.0980948	92170	MTG1	mitochondrial GTPase 1 homolog (S. cerevisiae)
289	0.0980948	115704	EVI5L	ecotropic viral integration site 5-like
290	0.0980948	55521	TRIM36	tripartite motif containing 36
291	0.0981179	7421	VDR	vitamin D (1,25- dihydroxyvitamin D3) receptor
292	0.099668	83937	RASSF4	Ras association (RalGDS/AF-6) domain family member 4
293	0.100944	5833	PCYT2	phosphate cytidylyltransferase 2, ethanolamine
294	0.101454	10802	SEC24A	SEC24 family, member A (S. cerevisiae)
295	0.102373	399665	FAM102A	family with sequence similarity 102, member A
296	0.107702	3174	HNF4G	hepatocyte nuclear factor 4, gamma
297	0.107702	5105	PCK1	phosphoenolpyruvate carboxykinase 1 (soluble)
298	0.107702	27314	RAB30	RAB30, member RAS oncogene family
299	0.107702	398	ARHGDIG	Rho GDP dissociation inhibitor (GDI) gamma
300	0.107702	251	ALPPL2	alkaline phosphatase, placental-like 2
301	0.108999	284099	C17orf78	chromosome 17 open reading frame 78
302	0.108999	8911	CACNA1I	calcium channel, voltage-dependent, T type, alpha 1I subunit
303	0.109547	6943	TCF21	transcription factor 21
304	0.110509	1384	CRAT	carnitine O-acetyltransferase
305	0.113115	3032	HADHB	hydroxyacyl-CoA dehydrogenase/3-ketoacyl-CoA thiolase/enoyl-CoA hydratase (trifunctional protein), beta subunit
306	0.113827	1030	CDKN2B	cyclin-dependent kinase inhibitor 2B (p15, inhibits CDK4)
307	0.113827	2159	F10	coagulation factor X
308	0.115687	55129	ANO10	anoctamin 10
309	0.115687	5130	PCYT1A	phosphate cytidylyltransferase 1, choline, alpha
310	0.115765	7782	SLC30A4	solute carrier family 30 (zinc transporter), member 4
311	0.116154	55246	CCDC25	coiled-coil domain containing 25
312	0.118974	2330	FMO5	flavin containing monooxygenase 5
313	0.119574	23228	PLCL2	phospholipase C-like 2
314	0.120845	10990	LILRB5	leukocyte immunoglobulin-like receptor, subfamily B (with TM and ITIM domains), member 5
315	0.121245	51716	CES1P1	carboxylesterase 1 pseudogene 1
316	0.123671	1417	CRYBB3	crystallin, beta B3
317	0.123979	5331	PLCB3	phospholipase C, beta 3 (phosphatidylinositol-specific)
318	0.124542	8723	SNX4	sorting nexin 4
319	0.124958	285492	FLJ35424	uncharacterized FLJ35424
320	0.125219	83715	ESPN	espin
321	0.125752	957	ENTPD5	ectonucleoside triphosphate diphosphohydrolase 5
322	0.128265	115	ADCY9	adenylate cyclase 9
323	0.129047	7869	SEMA3B	sema domain, immunoglobulin domain (Ig), short basic domain, secreted, (semaphorin) 3B
324	0.129151	284422	C19orf77	chromosome 19 open reading frame 77
325	0.129151	2160	F11	coagulation factor XI
326	0.129151	51127	TRIM17	tripartite motif containing 17
327	0.129768	83661	MS4A8B	membrane-spanning 4-domains, subfamily A, member 8B
328	0.130276	10043	TOM1	target of myb1 (chicken)
329	0.130575	23192	ATG4B	ATG4 autophagy related 4 homolog B (S. cerevisiae)
330	0.130843	3889	KRT83	keratin 83
331	0.134257	23053	KIAA0913	KIAA0913
332	0.134507	9154	SLC28A1	solute carrier family 28 (sodium-coupled nucleoside transporter), member 1
333	0.134507	10553	HTATIP2	HIV-1 Tat interactive protein 2, 30kDa
334	0.134507	3104	ZBTB48	zinc finger and BTB domain containing 48
335	0.136158	6548	SLC9A1	solute carrier family 9 (sodium/hydrogen exchanger), member 1
336	0.138635	79903	NAA60	N(alpha)-acetyltransferase 60, NatF catalytic subunit
337	0.14313	3982	LIM2	lens intrinsic membrane protein 2, 19kDa
338	0.144603	80117	ARL14	ADP-ribosylation factor-like 14
339	0.148302	266675	BEST4	bestrophin 4
340	0.149191	440362	HERC2P4	hect domain and RLD 2 pseudogene 4
341	0.149191	57482	KIAA1211	KIAA1211
342	0.149191	339977	LRRC66	leucine rich repeat containing 66
343	0.149191	1145	CHRNE	cholinergic receptor, nicotinic, epsilon
344	0.149191	1907	EDN2	endothelin 2
345	0.15109	49855	SCAPER	S-phase cyclin A-associated protein in the ER
346	0.151385	54759	HSA251708	microtubule-binding protein-like
347	0.153141	4324	MMP15	matrix metallopeptidase 15 (membrane-inserted)
348	0.153141	9881	TRANK1	tetratricopeptide repeat and ankyrin repeat containing 1
349	0.153626	6754	SSTR4	somatostatin receptor 4
350	0.153684	9927	MFN2	mitofusin 2
351	0.154996	51343	FZR1	fizzy/cell division cycle 20 related 1 (Drosophila)
352	0.157467	51092	SIDT2	SID1 transmembrane family, member 2
353	0.157467	8876	VNN1	vanin 1
354	0.158238	116842	LEAP2	liver expressed antimicrobial peptide 2
355	0.15844	3859	KRT12	keratin 12
356	0.15857	28966	SNX24	sorting nexin 24
357	0.16117	373861	HILS1	histone linker H1 domain, spermatid-specific 1
358	0.161742	10	NAT2	N-acetyltransferase 2 (arylamine N-acetyltransferase)
359	0.161742	8633	UNC5C	unc-5 homolog C (C. elegans)
360	0.162176	270	AMPD1	adenosine monophosphate deaminase 1
361	0.162176	9227	LRAT	lecithin retinol acyltransferase (phosphatidylcholine--retinol O-acyltransferase)
362	0.162178	57016	AKR1B10	aldo-keto reductase family 1, member B10 (aldose reductase)
363	0.163362	1573	CYP2J2	cytochrome P450, family 2, subfamily J, polypeptide 2
364	0.164371	117153	MIA2	melanoma inhibitory activity 2
365	0.164371	2939	GSTA2	glutathione S-transferase alpha 2
366	0.164655	57171	DOLPP1	dolichyl pyrophosphate phosphatase 1
367	0.164665	4753	NELL2	NEL-like 2 (chicken)
368	0.164665	56926	NCLN	nicalin
369	0.164665	374387	DKFZp779M0652	uncharacterized DKFZp779M0652
370	0.166348	643008	C17orf109	chromosome 17 open reading frame 109
371	0.167647	283537	SLC46A3	solute carrier family 46, member 3
372	0.167864	8645	KCNK5	potassium channel, subfamily K, member 5
373	0.170999	51310	SLC22A17	solute carrier family 22, member 17
374	0.174225	64781	CERK	ceramide kinase
375	0.174225	7161	TP73	tumor protein p73
376	0.174544	6290	SAA3P	serum amyloid A3 pseudogene
377	0.176824	51493	C22orf28	chromosome 22 open reading frame 28
378	0.176824	6335	SCN9A	sodium channel, voltage-gated, type IX, alpha subunit
379	0.177119	64388	GREM2	gremlin 2
380	0.177119	80198	MUS81	MUS81 endonuclease homolog (S. cerevisiae)
381	0.177191	4723	NDUFV1	NADH dehydrogenase (ubiquinone) flavoprotein 1, 51kDa
382	0.178449	8648	NCOA1	nuclear receptor coactivator 1
383	0.178449	140467	ZNF358	zinc finger protein 358
384	0.178449	23498	HAAO	3-hydroxyanthranilate 3,4-dioxygenase
385	0.178449	2713	GK3P	glycerol kinase 3 pseudogene
386	0.178449	9540	TP53I3	tumor protein p53 inducible protein 3
387	0.179266	5023	P2RX1	purinergic receptor P2X, ligand-gated ion channel, 1
388	0.179266	53	ACP2	acid phosphatase 2, lysosomal
389	0.179266	9679	FAM53B	family with sequence similarity 53, member B
390	0.179991	29974	A1CF	APOBEC1 complementation factor
391	0.179991	490	ATP2B1	ATPase, Ca++ transporting, plasma membrane 1
392	0.179991	2520	GAST	gastrin
393	0.18148	51150	SDF4	stromal cell derived factor 4
394	0.182119	388341	FAM211A	family with sequence similarity 211, member A
395	0.182913	64284	RAB17	RAB17, member RAS oncogene family
396	0.182913	5580	PRKCD	protein kinase C, delta
397	0.184529	165721	DNAJB8	DnaJ (Hsp40) homolog, subfamily B, member 8
398	0.185536	29948	OSGIN1	oxidative stress induced growth inhibitor 1
399	0.186006	196446	C12orf28	chromosome 12 open reading frame 28
400	0.186006	79646	PANK3	pantothenate kinase 3
401	0.186148	9570	GOSR2	golgi SNAP receptor complex member 2
402	0.188108	5645	PRSS2	protease, serine, 2 (trypsin 2)
403	0.189202	2185	PTK2B	PTK2B protein tyrosine kinase 2 beta
404	0.190237	28424	IGHV3-48	immunoglobulin heavy variable 3-48
405	0.190237	6195	RPS6KA1	ribosomal protein S6 kinase, 90kDa, polypeptide 1
406	0.190237	84647	PLA2G12B	phospholipase A2, group XIIB
407	0.190237	63933	CCDC90A	coiled-coil domain containing 90A
408	0.19139	143286	LOC143286	uncharacterized LOC143286
409	0.191712	9663	LPIN2	lipin 2
410	0.191712	2168	FABP1	fatty acid binding protein 1, liver
411	0.194014	146542	ZNF688	zinc finger protein 688
412	0.194014	27299	ADAMDEC1	ADAM-like, decysin 1
413	0.194432	84803	AGPAT9	1-acylglycerol-3-phosphate O-acyltransferase 9
414	0.196609	200931	OSTalpha	organic solute transporter alpha
415	0.198878	55715	DOK4	docking protein 4
416	0.200391	284600	LOC284600	uncharacterized LOC284600
417	0.201276	57596	BEGAIN	brain-enriched guanylate kinase-associated homolog (rat)
418	0.202048	64398	MPP5	membrane protein, palmitoylated 5 (MAGUK p55 subfamily member 5)
419	0.202693	79676	OGFOD2	2-oxoglutarate and iron-dependent oxygenase domain containing 2
420	0.202693	54893	MTMR10	myotubularin related protein 10
421	0.202719	1491	CTH	cystathionase (cystathionine gamma-lyase)
422	0.204506	6389	SDHA	succinate dehydrogenase complex, subunit A, flavoprotein (Fp)
423	0.206571	124	ADH1A	alcohol dehydrogenase 1A (class I), alpha polypeptide
424	0.206571	1510	CTSE	cathepsin E
425	0.206571	18	ABAT	4-aminobutyrate aminotransferase
426	0.206571	4759	NEU2	sialidase 2 (cytosolic sialidase)
427	0.20708	130560	SPATA3	spermatogenesis associated 3
428	0.208319	64236	PDLIM2	PDZ and LIM domain 2 (mystique)
429	0.208948	9362	CPNE6	copine VI (neuronal)
430	0.209797	29802	VPREB3	pre-B lymphocyte 3
431	0.210577	137075	CLDN23	claudin 23
432	0.210577	755	C21orf2	chromosome 21 open reading frame 2
433	0.210874	3362	HTR6	5-hydroxytryptamine (serotonin) receptor 6
434	0.212224	23035	PHLPP2	PH domain and leucine rich repeat protein phosphatase 2
435	0.212224	2979	GUCA1B	guanylate cyclase activator 1B (retina)
436	0.213811	51	ACOX1	acyl-CoA oxidase 1, palmitoyl
437	0.215722	6689	SPIB	Spi-B transcription factor (Spi-1/PU.1 related)
438	0.215722	3570	IL6R	interleukin 6 receptor
439	0.218416	56898	BDH2	3-hydroxybutyrate dehydrogenase, type 2
440	0.218647	150160	CCT8L2	chaperonin containing TCP1, subunit 8 (theta)-like 2
441	0.218647	7433	VIPR1	vasoactive intestinal peptide receptor 1
442	0.219981	26	ABP1	amiloride binding protein 1 (amine oxidase (copper-containing))
443	0.219981	10922	FASTK	Fas-activated serine/threonine kinase
444	0.219981	338094	FAM151A	family with sequence similarity 151, member A
445	0.219981	167465	ZNF366	zinc finger protein 366
446	0.219981	8780	RIOK3	RIO kinase 3 (yeast)
447	0.220317	2581	GALC	galactosylceramidase
448	0.22196	60506	NYX	nyctalopin
449	0.222574	2101	ESRRA	estrogen-related receptor alpha
450	0.222858	60484	HAPLN2	hyaluronan and proteoglycan link protein 2
451	0.223427	27237	ARHGEF16	Rho guanine nucleotide exchange factor (GEF) 16
452	0.226361	79446	WDR25	WD repeat domain 25
453	0.227243	6926	TBX3	T-box 3
454	0.230526	8850	KAT2B	K(lysine) acetyltransferase 2B
455	0.231206	3603	IL16	interleukin 16
456	0.232058	6505	SLC1A1	solute carrier family 1 (neuronal/epithelial high affinity glutamate transporter, system Xag), member 1
457	0.232759	200010	SLC5A9	solute carrier family 5 (sodium/glucose cotransporter), member 9
458	0.236088	23624	CBLC	Cas-Br-M (murine) ecotropic retroviral transforming sequence c
459	0.237203	653117
460	0.238073	23043	TNIK	TRAF2 and NCK interacting kinase
461	0.240274	89886	SLAMF9	SLAM family member 9
462	0.240804	4084	MXD1	MAX dimerization protein 1
463	0.242633	8764	TNFRSF14	tumor necrosis factor receptor superfamily, member 14
464	0.244267	54884	RETSAT	retinol saturase (all-trans-retinol 13,14-reductase)
465	0.245852	79172	CENPO	centromere protein O
466	0.245852	2650	GCNT1	glucosaminyl (N-acetyl) transferase 1, core 2
467	0.245852	54346	UNC93A	unc-93 homolog A (C. elegans)
468	0.245852	23710	GABARAPL1	GABA(A) receptor-associated protein like 1
469	0.245852	8425	LTBP4	latent transforming growth factor beta binding protein 4
470	0.245852	3172	HNF4A	hepatocyte nuclear factor 4, alpha
471	0.246176	8001	GLRA3	glycine receptor, alpha 3
472	0.246176	10023	FRAT1	frequently rearranged in advanced T-cell lymphomas
473	0.24689	158314	LINC00475	long intergenic non-protein coding RNA 475
474	0.24689	55177	FAM82A2	family with sequence similarity 82, member A2
475	0.24689	54858	PGPEP1	pyroglutamyl-peptidase I
476	0.24689	8856	NR1I2	nuclear receptor subfamily 1, group I, member 2
477	0.247199	374907	B3GNT8	UDP-GlcNAc:betaGal beta-1,3-N-acetylglucosaminyltransferase 8
478	0.247869	5298	PI4KB	phosphatidylinositol 4-kinase, catalytic, beta
479	0.248265	9104	RGN	regucalcin (senescence marker protein-30)
480	0.249984	100616127	MIR4448	microRNA 4448
481	0.250832	11251	PTGDR2	prostaglandin D2 receptor 2
482	0.252021	11046	SLC35D2	solute carrier family 35, member D2
483	0.252021	56894	AGPAT3	1-acylglycerol-3-phosphate O-acyltransferase 3
484	0.252021	51480	VCX2	variable charge, X-linked 2
485	0.252277	3338	DNAJC4	DnaJ (Hsp40) homolog, subfamily C, member 4
486	0.253189	476	ATP1A1	ATPase, Na+/K+ transporting, alpha 1 polypeptide
487	0.253189	79873	NUDT18	nudix (nucleoside diphosphate linked moiety X)-type motif 18
488	0.253189	9605	C16orf7	chromosome 16 open reading frame 7
489	0.253599	2848	GPR25	G protein-coupled receptor 25
490	0.254834	146691	TOM1L2	target of myb1-like 2 (chicken)
491	0.256112	23166	STAB1	stabilin 1
492	0.257061	150000	ABCC13	ATP-binding cassette, sub-family C (CFTR/MRP), member 13, pseudogene
493	0.257061	124935	SLC43A2	solute carrier family 43, member 2
494	0.257061	64780	MICAL1	microtubule associated monoxygenase, calponin and LIM domain containing 1
495	0.257295	1013	CDH15	cadherin 15, type 1, M-cadherin (myotubule)
496	0.257295	8431	NR0B2	nuclear receptor subfamily 0, group B, member 2
497	0.257295	84830	C6orf105	chromosome 6 open reading frame 105
498	0.257295	30835	CD209	CD209 molecule
499	0.257295	34	ACADM	acyl-CoA dehydrogenase, C-4 to C-12 straight chain
500	0.257295	5790	PTPRCAP	protein tyrosine phosphatase, receptor type, C-associated protein

## Sheet: Enteroendocrine Cells
No.	FDR	Entrez ID	Gene	Description
1	0.0179885	2641	GCG	glucagon
2	0.0302399	2981	GUCA2B	guanylate cyclase activator 2B (uroguanylin)
3	0.0504013	11148	HHLA2	HERV-H LTR-associating 2
4	0.0504013	766	CA7	carbonic anhydrase VII
5	0.0504013	8671	SLC4A4	solute carrier family 4, sodium bicarbonate cotransporter, member 4
6	0.0504013	63928	CHP2	calcineurin B homologous protein 2
7	0.0504013	762	CA4	carbonic anhydrase IV
8	0.0504013	5697	PYY	peptide YY
9	0.0504013	7166	TPH1	tryptophan hydroxylase 1
10	0.0504013	22802	CLCA4	chloride channel accessory 4
11	0.056281	3570	IL6R	interleukin 6 receptor
12	0.0582525	10917	BTNL3	butyrophilin-like 3
13	0.0582525	6689	SPIB	Spi-B transcription factor (Spi-1/PU.1 related)
14	0.0765684	2875	GPT	glutamic-pyruvate transaminase (alanine aminotransferase)
15	0.0765684	55532	SLC30A10	solute carrier family 30, member 10
16	0.0765684	80168	MOGAT2	monoacylglycerol O-acyltransferase 2
17	0.0765684	7367	UGT2B17	UDP glucuronosyltransferase 2 family, polypeptide B17
18	0.0874374	53841	CDHR5	cadherin-related family member 5
19	0.0932741	57126	CD177	CD177 molecule
20	0.103167	126	ADH1C	alcohol dehydrogenase 1C (class I), gamma polypeptide
21	0.103167	1179	CLCA1	chloride channel accessory 1
22	0.103918	759	CA1	carbonic anhydrase I
23	0.127989	6338	SCNN1B	sodium channel, nonvoltage-gated 1, beta
24	0.129958	8780	RIOK3	RIO kinase 3 (yeast)
25	0.129958	54860	MS4A12	membrane-spanning 4-domains, subfamily A, member 12
26	0.129958	2767	GNA11	guanine nucleotide binding protein (G protein), alpha 11 (Gq class)
27	0.129958	1114	CHGB	chromogranin B (secretogranin 1)
28	0.135151	54866	PPP1R14D	protein phosphatase 1, regulatory (inhibitor) subunit 14D
29	0.137879	3419	IDH3A	isocitrate dehydrogenase 3 (NAD+) alpha
30	0.140998	79908	BTNL8	butyrophilin-like 8
31	0.140998	23140	ZZEF1	zinc finger, ZZ-type with EF-hand domain 1
32	0.140998	4640	MYO1A	myosin IA
33	0.142486	6750	SST	somatostatin
34	0.143948	5794	PTPRH	protein tyrosine phosphatase, receptor type, H
35	0.143948	8824	CES2	carboxylesterase 2
36	0.143948	788	SLC25A20	solute carrier family 25 (carnitine/acylcarnitine translocase), member 20
37	0.146897	7498	XDH	xanthine dehydrogenase
38	0.146897	54831	BEST2	bestrophin 2
39	0.148892	89870	TRIM15	tripartite motif containing 15
40	0.148892	11005	SPINK5	serine peptidase inhibitor, Kazal type 5
41	0.165713	23563	CHST5	carbohydrate (N-acetylglucosamine 6-O) sulfotransferase 5
42	0.166122	1030	CDKN2B	cyclin-dependent kinase inhibitor 2B (p15, inhibits CDK4)
43	0.169196	10050	SLC17A4	solute carrier family 17 (sodium phosphate), member 4
44	0.169196	1811	SLC26A3	solute carrier family 26, member 3
45	0.169196	4084	MXD1	MAX dimerization protein 1
46	0.173698	123887
47	0.173698	55512	SMPD3	sphingomyelin phosphodiesterase 3, neutral membrane (neutral sphingomyelinase II)
48	0.173698	1908	EDN3	endothelin 3
49	0.173698	27147	DENND2A	DENN/MADD domain containing 2A
50	0.173698	23136	EPB41L3	erythrocyte membrane protein band 4.1-like 3
51	0.173698	343	AQP8	aquaporin 8
52	0.173698	64922	LRRC19	leucine rich repeat containing 19
53	0.173698	270	AMPD1	adenosine monophosphate deaminase 1
54	0.173698	28778	IGLV6-57	immunoglobulin lambda variable 6-57
55	0.175484	653808	ZG16	zymogen granule protein 16 homolog (rat)
56	0.175484	84830	C6orf105	chromosome 6 open reading frame 105
57	0.175484	1609	DGKQ	diacylglycerol kinase, theta 110kDa
58	0.175484	290	ANPEP	alanyl (membrane) aminopeptidase
59	0.175484	1376	CPT2	carnitine palmitoyltransferase 2
60	0.175484	10022	INSL5	insulin-like 5
61	0.175484	347853	TBX10	T-box 10
62	0.175484	79148	MMP28	matrix metallopeptidase 28
63	0.175484	35	ACADS	acyl-CoA dehydrogenase, C-2 to C-3 short chain
64	0.175484	3706	ITPKA	inositol-trisphosphate 3-kinase A
65	0.176883	6799	SULT1A2	sulfotransferase family, cytosolic, 1A, phenol-preferring, member 2
66	0.183345	1087	CEACAM7	carcinoembryonic antigen-related cell adhesion molecule 7
67	0.184349	6476	SI	sucrase-isomaltase (alpha-glucosidase)
68	0.184349	5408	PNLIPRP2	pancreatic lipase-related protein 2
69	0.184349	634	CEACAM1	carcinoembryonic antigen-related cell adhesion molecule 1 (biliary glycoprotein)
70	0.189098	10590	SCGN	secretagogin, EF-hand calcium binding protein
71	0.189098	80157	CWH43	cell wall biogenesis 43 C-terminal homolog (S. cerevisiae)
72	0.191734	29802	VPREB3	pre-B lymphocyte 3
73	0.192037	8850	KAT2B	K(lysine) acetyltransferase 2B
74	0.192037	838	CASP5	caspase 5, apoptosis-related cysteine peptidase
75	0.192037	2185	PTK2B	PTK2B protein tyrosine kinase 2 beta
76	0.192037	9912	ARHGAP44	Rho GTPase activating protein 44
77	0.200843	1522	CTSZ	cathepsin Z
78	0.200843	146691	TOM1L2	target of myb1-like 2 (chicken)
79	0.202867	410	ARSA	arylsulfatase A
80	0.202867	7384	UQCRC1	ubiquinol-cytochrome c reductase core protein I
81	0.203407	5284	PIGR	polymeric immunoglobulin receptor
82	0.207837	957	ENTPD5	ectonucleoside triphosphate diphosphohydrolase 5
83	0.207837	23382	AHCYL2	adenosylhomocysteinase-like 2
84	0.207837	5801	PTPRR	protein tyrosine phosphatase, receptor type, R
85	0.207837	54854	FAM83E	family with sequence similarity 83, member E
86	0.207837	94	ACVRL1	activin A receptor type II-like 1
87	0.207837	54979	HRASLS2	HRAS-like suppressor 2
88	0.207837	2494	NR5A2	nuclear receptor subfamily 5, group A, member 2
89	0.207837	9114	ATP6V0D1	ATPase, H+ transporting, lysosomal 38kDa, V0 subunit d1
90	0.207837	23491	CES3	carboxylesterase 3
91	0.212865	2117	ETV3	ets variant 3
92	0.217315	9827	RGP1	RGP1 retrograde golgi transport homolog (S. cerevisiae)
93	0.217315	140803	TRPM6	transient receptor potential cation channel, subfamily M, member 6
94	0.217315	79861	TUBAL3	tubulin, alpha-like 3
95	0.217315	6398	SECTM1	secreted and transmembrane 1
96	0.228977	1212	CLTB	clathrin, light chain B
97	0.228977	10004	NAALADL1	N-acetylated alpha-linked acidic dipeptidase-like 1
98	0.23516	55670	PEX26	peroxisomal biogenesis factor 26
99	0.23516	6584	SLC22A5	solute carrier family 22 (organic cation/carnitine transporter), member 5
100	0.23516	3514	IGKC	immunoglobulin kappa constant
101	0.23516	53405	CLIC5	chloride intracellular channel 5
102	0.245849	51316	PLAC8	placenta-specific 8
103	0.246002	79153	GDPD3	glycerophosphodiester phosphodiesterase domain containing 3
104	0.246002	80117	ARL14	ADP-ribosylation factor-like 14
105	0.250635	54825	CDHR2	cadherin-related family member 2
106	0.250635	5873	RAB27A	RAB27A, member RAS oncogene family
107	0.250635	973	CD79A	CD79a molecule, immunoglobulin-associated alpha
108	0.250635	54884	RETSAT	retinol saturase (all-trans-retinol 13,14-reductase)
109	0.250635	10317	B3GALT5	UDP-Gal:betaGlcNAc beta 1,3-galactosyltransferase, polypeptide 5
110	0.25209	55600	ITLN1	intelectin 1 (galactofuranose binding)
111	0.255072	8705	B3GALT4	UDP-Gal:betaGlcNAc beta 1,3-galactosyltransferase, polypeptide 4
112	0.260785	1755	DMBT1	deleted in malignant brain tumors 1
113	0.261846	4583	MUC2	mucin 2, oligomeric mucus/gel-forming
114	0.263538	55911	APOBR	apolipoprotein B receptor
115	0.282375	6945	MLX	MAX-like protein X
116	0.294222	3543	IGLL1	immunoglobulin lambda-like polypeptide 1
117	0.294222	80022	MYO15B	myosin XVB pseudogene
118	0.294222	9058	SLC13A2	solute carrier family 13 (sodium-dependent dicarboxylate transporter), member 2
119	0.294222	8399	PLA2G10	phospholipase A2, group X
120	0.301743	10462	CLEC10A	C-type lectin domain family 10, member A
121	0.301743	7113	TMPRSS2	transmembrane protease, serine 2
122	0.30284	171586	ABHD3	abhydrolase domain containing 3
123	0.30284	79154	DHRS11	dehydrogenase/reductase (SDR family) member 11
124	0.30284	2110	ETFDH	electron-transferring-flavoprotein dehydrogenase
125	0.30284	1573	CYP2J2	cytochrome P450, family 2, subfamily J, polypeptide 2
126	0.30284	3291	HSD11B2	hydroxysteroid (11-beta) dehydrogenase 2
127	0.303276	10990	LILRB5	leukocyte immunoglobulin-like receptor, subfamily B (with TM and ITIM domains), member 5
128	0.303276	8857	FCGBP	Fc fragment of IgG binding protein
129	0.306427	51196	PLCE1	phospholipase C, epsilon 1
130	0.312602	54474	KRT20	keratin 20
131	0.312602	23370	ARHGEF18	Rho/Rac guanine nucleotide exchange factor (GEF) 18
132	0.319978	7102	TSPAN7	tetraspanin 7
133	0.319978	6578	SLCO2A1	solute carrier organic anion transporter family, member 2A1
134	0.319978	4013	VWA5A	von Willebrand factor A domain containing 5A
135	0.321166	4499	MT1M	metallothionein 1M
136	0.321166	1406	CRX	cone-rod homeobox
137	0.324508	7366	UGT2B15	UDP glucuronosyltransferase 2 family, polypeptide B15
138	0.324508	6536	SLC6A9	solute carrier family 6 (neurotransmitter transporter, glycine), member 9
139	0.324508	3294	HSD17B2	hydroxysteroid (17-beta) dehydrogenase 2
140	0.324508	760	CA2	carbonic anhydrase II
141	0.324508	85477	SCIN	scinderin
142	0.324508	27299	ADAMDEC1	ADAM-like, decysin 1
143	0.324508	115201	ATG4A	ATG4 autophagy related 4 homolog A (S. cerevisiae)
144	0.325598	28424	IGHV3-48	immunoglobulin heavy variable 3-48
145	0.340621	55080	TAPBPL	TAP binding protein-like
146	0.340621	23228	PLCL2	phospholipase C-like 2
147	0.340621	56674	TMEM9B	TMEM9 domain family, member B
148	0.340621	3642	INSM1	insulinoma-associated 1
149	0.340621	5145	PDE6A	phosphodiesterase 6A, cGMP-specific, rod, alpha
150	0.346536	222008	VSTM2A	V-set and transmembrane domain containing 2A
151	0.346536	912	CD1D	CD1d molecule
152	0.348141	4495	MT1G	metallothionein 1G
153	0.348141	55806	HR	hairless homolog (mouse)
154	0.348141	686	BTD	biotinidase
155	0.348141	5699	PSMB10	proteasome (prosome, macropain) subunit, beta type, 10
156	0.352742	253012	HEPACAM2	HEPACAM family member 2
157	0.352742	5152	PDE9A	phosphodiesterase 9A
158	0.352742	10170	DHRS9	dehydrogenase/reductase (SDR family) member 9
159	0.352742	23474	ETHE1	ethylmalonic encephalopathy 1
160	0.352742	54857	GDPD2	glycerophosphodiester phosphodiesterase domain containing 2
161	0.352742	4306	NR3C2	nuclear receptor subfamily 3, group C, member 2
162	0.352742	11075	STMN2	stathmin-like 2
163	0.361634	9099	USP2	ubiquitin specific peptidase 2
164	0.361634	643008	C17orf109	chromosome 17 open reading frame 109
165	0.362218	6817	SULT1A1	sulfotransferase family, cytosolic, 1A, phenol-preferring, member 1
166	0.365958	284723	SLC25A34	solute carrier family 25, member 34
167	0.365958	978	CDA	cytidine deaminase
168	0.365958	50853	VILL	villin-like
169	0.365958	6545	SLC7A4	solute carrier family 7 (orphan transporter), member 4
170	0.365958	9073	CLDN8	claudin 8
171	0.365958	54805	CNNM2	cyclin M2
172	0.365958	23169	SLC35D1	solute carrier family 35 (UDP-glucuronic acid/UDP-N-acetylgalactosamine dual transporter), member D1
173	0.365958	84281	C2orf88	chromosome 2 open reading frame 88
174	0.365958	266675	BEST4	bestrophin 4
175	0.365958	1776	DNASE1L3	deoxyribonuclease I-like 3
176	0.365958	248	ALPI	alkaline phosphatase, intestinal
177	0.365958	489	ATP2A3	ATPase, Ca++ transporting, ubiquitous
178	0.365958	51341	ZBTB7A	zinc finger and BTB domain containing 7A
179	0.365958	7421	VDR	vitamin D (1,25- dihydroxyvitamin D3) receptor
180	0.369702	4585	MUC4	mucin 4, cell surface associated
181	0.375637	80323	CCDC68	coiled-coil domain containing 68
182	0.377165	6754	SSTR4	somatostatin receptor 4
183	0.377165	2011	MARK2	MAP/microtubule affinity-regulating kinase 2
184	0.377165	57406	ABHD6	abhydrolase domain containing 6
185	0.377165	7263	TST	thiosulfate sulfurtransferase (rhodanese)
186	0.386074	9314	KLF4	Kruppel-like factor 4 (gut)
187	0.395803	26504	CNNM4	cyclin M4
188	0.399674	2281	FKBP1B	FK506 binding protein 1B, 12.6 kDa
189	0.399674	79849	PDZD3	PDZ domain containing 3
190	0.401446	150000	ABCC13	ATP-binding cassette, sub-family C (CFTR/MRP), member 13, pseudogene
191	0.403248	4494	MT1F	metallothionein 1F
192	0.404382	4128	MAOA	monoamine oxidase A
193	0.404382	80031	SEMA6D	sema domain, transmembrane domain (TM), and cytoplasmic domain, (semaphorin) 6D
194	0.404382	10562	OLFM4	olfactomedin 4
195	0.425005	11240	PADI2	peptidyl arginine deiminase, type II
196	0.425173	11187	PKP3	plakophilin 3
197	0.425173	623	BDKRB1	bradykinin receptor B1
198	0.428856	51719	CAB39	calcium binding protein 39
199	0.428856	4224	MEP1A	meprin A, alpha (PABA peptide hydrolase)
200	0.428856	476	ATP1A1	ATPase, Na+/K+ transporting, alpha 1 polypeptide
201	0.429997	5608	MAP2K6	mitogen-activated protein kinase kinase 6
202	0.429997	284076	TTLL6	tubulin tyrosine ligase-like family, member 6
203	0.429997	53916	RAB4B	RAB4B, member RAS oncogene family
204	0.429997	8647	ABCB11	ATP-binding cassette, sub-family B (MDR/TAP), member 11
205	0.429997	9540	TP53I3	tumor protein p53 inducible protein 3
206	0.430108	1412	CRYBA2	crystallin, beta A2
207	0.430108	154661	RUNDC3B	RUN domain containing 3B
208	0.431084	23229	ARHGEF9	Cdc42 guanine nucleotide exchange factor (GEF) 9
209	0.431419	192134	B3GNT6	UDP-GlcNAc:betaGal beta-1,3-N-acetylglucosaminyltransferase 6 (core 3 synthase)
210	0.431419	55018	LINC00483	long intergenic non-protein coding RNA 483
211	0.431419	27284	SULT1B1	sulfotransferase family, cytosolic, 1B, member 1
212	0.431419	7869	SEMA3B	sema domain, immunoglobulin domain (Ig), short basic domain, secreted, (semaphorin) 3B
213	0.442213	474	ATOH1	atonal homolog 1 (Drosophila)
214	0.447076	123264	OSTBETA	organic solute transporter beta
215	0.448081	51465	UBE2J1	ubiquitin-conjugating enzyme E2, J1, U
216	0.44873	1101	CHAD	chondroadherin
217	0.44873	4496	MT1H	metallothionein 1H
218	0.44873	5729	PTGDR	prostaglandin D2 receptor (DP)
219	0.449236	23359	FAM189A1	family with sequence similarity 189, member A1
220	0.450479	9159	PCSK7	proprotein convertase subtilisin/kexin type 7
221	0.452982	37	ACADVL	acyl-CoA dehydrogenase, very long chain
222	0.464163	27181	SIGLEC8	sialic acid binding Ig-like lectin 8
223	0.464324	27344	PCSK1N	proprotein convertase subtilisin/kexin type 1 inhibitor
224	0.465859	5003	SLC22A18AS	solute carrier family 22 (organic cation transporter), member 18 antisense
225	0.478525	57733	GBA3	glucosidase, beta, acid 3 (cytosolic)
226	0.478525	27250	PDCD4	programmed cell death 4 (neoplastic transformation inhibitor)
227	0.478525	64081	PBLD	phenazine biosynthesis-like protein domain containing
228	0.486291	5450	POU2AF1	POU class 2 associating factor 1
229	0.486291	660	BMX	BMX non-receptor tyrosine kinase
230	0.486291	5570	PKIB	protein kinase (cAMP-dependent, catalytic) inhibitor beta
231	0.487096	10	NAT2	N-acetyltransferase 2 (arylamine N-acetyltransferase)
232	0.487096	8988	HSPB3	heat shock 27kDa protein 3
233	0.489098	114041	C21orf88	chromosome 21 open reading frame 88
234	0.492573	687	KLF9	Kruppel-like factor 9
235	0.492573	25994	HIGD1A	HIG1 hypoxia inducible domain family, member 1A
236	0.492573	79792	GSDMD	gasdermin D
237	0.492573	729464
238	0.492573	79799	UGT2A3	UDP glucuronosyltransferase 2 family, polypeptide A3
239	0.496168	55715	DOK4	docking protein 4
240	0.496282	83394	PITPNM3	PITPNM family member 3
241	0.498416	3507	IGHM	immunoglobulin heavy constant mu
242	0.500384	4534	MTM1	myotubularin 1
243	0.501214	137075	CLDN23	claudin 23
244	0.501214	3174	HNF4G	hepatocyte nuclear factor 4, gamma
245	0.501214	56159	TEX11	testis expressed 11
246	0.501214	651	BMP3	bone morphogenetic protein 3
247	0.501214	55521	TRIM36	tripartite motif containing 36
248	0.501214	5091	PC	pyruvate carboxylase
249	0.501214	6988	TCTA	T-cell leukemia translocation altered gene
250	0.501214	4489	MT1A	metallothionein 1A
251	0.501214	79817	MOB3B	MOB kinase activator 3B
252	0.501214	81693	AMN	amnionless homolog (mouse)
253	0.501214	645745	MT1P2	metallothionein 1 pseudogene 2
254	0.501214	416	ARSF	arylsulfatase F
255	0.501214	81618	ITM2C	integral membrane protein 2C
256	0.501214	10555	AGPAT2	1-acylglycerol-3-phosphate O-acyltransferase 2 (lysophosphatidic acid acyltransferase, beta)
257	0.501214	55359	STYK1	serine/threonine/tyrosine kinase 1
258	0.501214	2273	FHL1	four and a half LIM domains 1
259	0.501214	283358	B4GALNT3	beta-1,4-N-acetyl-galactosaminyl transferase 3
260	0.501214	93010	B3GNT7	UDP-GlcNAc:betaGal beta-1,3-N-acetylglucosaminyltransferase 7
261	0.501214	254439	C11orf86	chromosome 11 open reading frame 86
262	0.511973	7098	TLR3	toll-like receptor 3
263	0.515488	6609	SMPD1	sphingomyelin phosphodiesterase 1, acid lysosomal
264	0.515488	27120	DKKL1	dickkopf-like 1
265	0.515488	54795	TRPM4	transient receptor potential cation channel, subfamily M, member 4
266	0.515488	7433	VIPR1	vasoactive intestinal peptide receptor 1
267	0.515488	8195	MKKS	McKusick-Kaufman syndrome
268	0.515488	2168	FABP1	fatty acid binding protein 1, liver
269	0.515488	22977	AKR7A3	aldo-keto reductase family 7, member A3 (aflatoxin aldehyde reductase)
270	0.515488	10103	TSPAN1	tetraspanin 1
271	0.515488	25849	PARM1	prostate androgen-regulated mucin-like protein 1
272	0.515488	30	ACAA1	acetyl-CoA acyltransferase 1
273	0.515488	9934	P2RY14	purinergic receptor P2Y, G-protein coupled, 14
274	0.515488	652159
275	0.515488	1743	DLST	dihydrolipoamide S-succinyltransferase (E2 component of 2-oxo-glutarate complex)
276	0.515488	2580	GAK	cyclin G associated kinase
277	0.515488	7288	TULP2	tubby like protein 2
278	0.51786	9148	NEURL	neuralized homolog (Drosophila)
279	0.51786	27115	PDE7B	phosphodiesterase 7B
280	0.523278	5768	QSOX1	quiescin Q6 sulfhydryl oxidase 1
281	0.523278	388581	FAM132A	family with sequence similarity 132, member A
282	0.523278	221188	GPR114	G protein-coupled receptor 114
283	0.523278	27134	TJP3	tight junction protein 3 (zona occludens 3)
284	0.523278	23461	ABCA5	ATP-binding cassette, sub-family A (ABC1), member 5
285	0.523727	389332	LOC389332	uncharacterized LOC389332
286	0.527427	8737	RIPK1	receptor (TNFRSF)-interacting serine-threonine kinase 1
287	0.527813	51	ACOX1	acyl-CoA oxidase 1, palmitoyl
288	0.53236	1404	HAPLN1	hyaluronan and proteoglycan link protein 1
289	0.54173	506	ATP5B	ATP synthase, H+ transporting, mitochondrial F1 complex, beta polypeptide
290	0.54173	23584	VSIG2	V-set and immunoglobulin domain containing 2
291	0.54173	4520	MTF1	metal-regulatory transcription factor 1
292	0.54173	4493	MT1E	metallothionein 1E
293	0.54173	27163	NAAA	N-acylethanolamine acid amidase
294	0.54173	3669	ISG20	interferon stimulated exonuclease gene 20kDa
295	0.54173	8991	SELENBP1	selenium binding protein 1
296	0.54173	4324	MMP15	matrix metallopeptidase 15 (membrane-inserted)
297	0.547593	10223	GPA33	glycoprotein A33 (transmembrane)
298	0.551863	933	CD22	CD22 molecule
299	0.555738	3645	INSRR	insulin receptor-related receptor
300	0.557345	60385	TSKS	testis-specific serine kinase substrate
301	0.5575	57715	SEMA4G	sema domain, immunoglobulin domain (Ig), transmembrane domain (TM) and short cytoplasmic domain, (semaphorin) 4G
302	0.5575	23550	PSD4	pleckstrin and Sec7 domain containing 4
303	0.5575	79947	DHDDS	dehydrodolichyl diphosphate synthase
304	0.5575	10439	OLFM1	olfactomedin 1
305	0.560936	5580	PRKCD	protein kinase C, delta
306	0.560936	5166	PDK4	pyruvate dehydrogenase kinase, isozyme 4
307	0.560936	3006	HIST1H1C	histone cluster 1, H1c
308	0.560936	6569	SLC34A1	solute carrier family 34 (sodium phosphate), member 1
309	0.560936	374569	ASPG	asparaginase homolog (S. cerevisiae)
310	0.560936	57016	AKR1B10	aldo-keto reductase family 1, member B10 (aldose reductase)
311	0.563482	130	ADH6	alcohol dehydrogenase 6 (class V)
312	0.563921	6195	RPS6KA1	ribosomal protein S6 kinase, 90kDa, polypeptide 1
313	0.563921	4762	NEUROG1	neurogenin 1
314	0.564308	2295	FOXF2	forkhead box F2
315	0.565445	8741	TNFSF13	tumor necrosis factor (ligand) superfamily, member 13
316	0.567066	57556	SEMA6A	sema domain, transmembrane domain (TM), and cytoplasmic domain, (semaphorin) 6A
317	0.570269	1198	CLK3	CDC-like kinase 3
318	0.574079	8174	MADCAM1	mucosal vascular addressin cell adhesion molecule 1
319	0.57591	2330	FMO5	flavin containing monooxygenase 5
320	0.57591	85455	DISP2	dispatched homolog 2 (Drosophila)
321	0.57591	23035	PHLPP2	PH domain and leucine rich repeat protein phosphatase 2
322	0.576665	3816	KLK1	kallikrein 1
323	0.588588	843	CASP10	caspase 10, apoptosis-related cysteine peptidase
324	0.588588	27141	CIDEB	cell death-inducing DFFA-like effector b
325	0.592589	9245	GCNT3	glucosaminyl (N-acetyl) transferase 3, mucin type
326	0.592589	55500	ETNK1	ethanolamine kinase 1
327	0.592589	27111	SDCBP2	syndecan binding protein (syntenin) 2
328	0.592589	9398	CD101	CD101 molecule
329	0.592589	147381	CBLN2	cerebellin 2 precursor
330	0.592589	51567	TDP2	tyrosyl-DNA phosphodiesterase 2
331	0.592589	6549	SLC9A2	solute carrier family 9 (sodium/hydrogen exchanger), member 2
332	0.592589	840	CASP7	caspase 7, apoptosis-related cysteine peptidase
333	0.592589	5337	PLD1	phospholipase D1, phosphatidylcholine-specific
334	0.592589	54205	CYCS	cytochrome c, somatic
335	0.592589	3537	IGLC1	immunoglobulin lambda constant 1 (Mcg marker)
336	0.592589	23327	NEDD4L	neural precursor cell expressed, developmentally down-regulated 4-like
337	0.592589	3248	HPGD	hydroxyprostaglandin dehydrogenase 15-(NAD)
338	0.592589	646677
339	0.592589	51361	HOOK1	hook homolog 1 (Drosophila)
340	0.592589	646509
341	0.592589	10612	TRIM3	tripartite motif containing 3
342	0.592589	755	C21orf2	chromosome 21 open reading frame 2
343	0.592957	9802	DAZAP2	DAZ associated protein 2
344	0.592957	7851	MALL	mal, T-cell differentiation protein-like
345	0.592957	79899	PRR5L	proline rich 5 like
346	0.592957	55343	SLC35C1	solute carrier family 35, member C1
347	0.592957	2169	FABP2	fatty acid binding protein 2, intestinal
348	0.592957	7132	TNFRSF1A	tumor necrosis factor receptor superfamily, member 1A
349	0.593377	339168	TMEM95	transmembrane protein 95
350	0.601673	10519	CIB1	calcium and integrin binding 1 (calmyrin)
351	0.601673	11153	FICD	FIC domain containing
352	0.601673	2517	FUCA1	fucosidase, alpha-L- 1, tissue
353	0.601673	56477	CCL28	chemokine (C-C motif) ligand 28
354	0.601673	55620	STAP2	signal transducing adaptor family member 2
355	0.601673	91353	IGLL3P	immunoglobulin lambda-like polypeptide 3, pseudogene
356	0.601673	4151	MB	myoglobin
357	0.602357	26027	ACOT11	acyl-CoA thioesterase 11
358	0.603113	4501	MT1X	metallothionein 1X
359	0.603113	65983	GRAMD3	GRAM domain containing 3
360	0.605179	54827	FAM55D	family with sequence similarity 55, member D
361	0.605179	11251	PTGDR2	prostaglandin D2 receptor 2
362	0.605179	5320	PLA2G2A	phospholipase A2, group IIA (platelets, synovial fluid)
363	0.605179	11094	C9orf7	chromosome 9 open reading frame 7
364	0.605179	6535	SLC6A8	solute carrier family 6 (neurotransmitter transporter, creatine), member 8
365	0.605179	9632	SEC24C	SEC24 family, member C (S. cerevisiae)
366	0.605735	23151	GRAMD4	GRAM domain containing 4
367	0.605735	6583	SLC22A4	solute carrier family 22 (organic cation/ergothioneine transporter), member 4
368	0.605735	400573
369	0.605735	64866	CDCP1	CUB domain containing protein 1
370	0.605735	284424	MIR7-3HG	MIR7-3 host gene (non-protein coding)
371	0.605735	80736	SLC44A4	solute carrier family 44, member 4
372	0.605735	2900	GRIK4	glutamate receptor, ionotropic, kainate 4
373	0.605735	4817	NIT1	nitrilase 1
374	0.605735	3512	IGJ	immunoglobulin J polypeptide, linker protein for immunoglobulin alpha and mu polypeptides
375	0.605735	134285	TMEM171	transmembrane protein 171
376	0.605735	646627	LOC646627	phospholipase inhibitor
377	0.605735	54576	UGT1A8	UDP glucuronosyltransferase 1 family, polypeptide A8
378	0.605735	5208	PFKFB2	6-phosphofructo-2-kinase/fructose-2,6-biphosphatase 2
379	0.605735	2647	BLOC1S1	biogenesis of lysosomal organelles complex-1, subunit 1
380	0.605735	4502	MT2A	metallothionein 2A
381	0.605735	2528	FUT6	fucosyltransferase 6 (alpha (1,3) fucosyltransferase)
382	0.605735	57596	BEGAIN	brain-enriched guanylate kinase-associated homolog (rat)
383	0.605735	11079	RER1	RER1 retention in endoplasmic reticulum 1 homolog (S. cerevisiae)
384	0.605735	64499	TPSB2	tryptase beta 2 (gene/pseudogene)
385	0.605735	652067
386	0.610819	9881	TRANK1	tetratricopeptide repeat and ankyrin repeat containing 1
387	0.610819	8433	UTF1	undifferentiated embryonic cell transcription factor 1
388	0.610819	148808	MFSD4	major facilitator superfamily domain containing 4
389	0.610819	51280	GOLM1	golgi membrane protein 1
390	0.615021	445	ASS1	argininosuccinate synthase 1
391	0.615021	578	BAK1	BCL2-antagonist/killer 1
392	0.615021	4218	RAB8A	RAB8A, member RAS oncogene family
393	0.616001	23541	SEC14L2	SEC14-like 2 (S. cerevisiae)
394	0.616001	55088	C10orf118	chromosome 10 open reading frame 118
395	0.616001	50632	CALY	calcyon neuron-specific vesicular protein
396	0.616001	5753	PTK6	PTK6 protein tyrosine kinase 6
397	0.616001	7177	TPSAB1	tryptase alpha/beta 1
398	0.616001	56667	MUC13	mucin 13, cell surface associated
399	0.616001	9377	COX5A	cytochrome c oxidase subunit Va
400	0.621195	55654	TMEM127	transmembrane protein 127
401	0.622947	9721	GPRIN2	G protein regulated inducer of neurite outgrowth 2
402	0.622947	7332	UBE2L3	ubiquitin-conjugating enzyme E2L 3
403	0.622947	29775	CARD10	caspase recruitment domain family, member 10
404	0.622947	10850	CCL27	chemokine (C-C motif) ligand 27
405	0.622947	79446	WDR25	WD repeat domain 25
406	0.622947	79762	C1orf115	chromosome 1 open reading frame 115
407	0.622947	930	CD19	CD19 molecule
408	0.622947	284912	LOC284912	uncharacterized LOC284912
409	0.6262	135644	TRIM40	tripartite motif containing 40
410	0.6262	50674	NEUROG3	neurogenin 3
411	0.6262	65018	PINK1	PTEN induced putative kinase 1
412	0.62759	55200	PLEKHG6	pleckstrin homology domain containing, family G (with RhoGef domain) member 6
413	0.62759	9394	HS6ST1	heparan sulfate 6-O-sulfotransferase 1
414	0.62759	1181	CLCN2	chloride channel 2
415	0.627985	10023	FRAT1	frequently rearranged in advanced T-cell lymphomas
416	0.628444	4159	MC3R	melanocortin 3 receptor
417	0.628444	2874	GPS2	G protein pathway suppressor 2
418	0.632295	7163	TPD52	tumor protein D52
419	0.633383	55022	PID1	phosphotyrosine interaction domain containing 1
420	0.636876	84803	AGPAT9	1-acylglycerol-3-phosphate O-acyltransferase 9
421	0.636876	54855	FAM46C	family with sequence similarity 46, member C
422	0.637296	54458	PRR13	proline rich 13
423	0.637296	54546	RNF186	ring finger protein 186
424	0.637296	29974	A1CF	APOBEC1 complementation factor
425	0.637296	9340	GLP2R	glucagon-like peptide 2 receptor
426	0.637296	23051	ZHX3	zinc fingers and homeoboxes 3
427	0.637296	3957	LGALS2	lectin, galactoside-binding, soluble, 2
428	0.637296	6046	BRD2	bromodomain containing 2
429	0.637296	7857	SCG2	secretogranin II
430	0.638334	23171	GPD1L	glycerol-3-phosphate dehydrogenase 1-like
431	0.645346	66002	CYP4F12	cytochrome P450, family 4, subfamily F, polypeptide 12
432	0.645346	5236	PGM1	phosphoglucomutase 1
433	0.645346	51237	MZB1	marginal zone B and B1 cell-specific protein
434	0.6466	1670	DEFA5	defensin, alpha 5, Paneth cell-specific
435	0.64796	3761	KCNJ4	potassium inwardly-rectifying channel, subfamily J, member 4
436	0.64796	8941	CDK5R2	cyclin-dependent kinase 5, regulatory subunit 2 (p39)
437	0.64796	1368	CPM	carboxypeptidase M
438	0.648769	11099	PTPN21	protein tyrosine phosphatase, non-receptor type 21
439	0.648769	1562	CYP2C18	cytochrome P450, family 2, subfamily C, polypeptide 18
440	0.648769	23031	MAST3	microtubule associated serine/threonine kinase 3
441	0.648769	5151	PDE8A	phosphodiesterase 8A
442	0.648769	3495	IGHD	immunoglobulin heavy constant delta
443	0.648769	84063	KIRREL2	kin of IRRE like 2 (Drosophila)
444	0.648769	10369	CACNG2	calcium channel, voltage-dependent, gamma subunit 2
445	0.653555	23052	ENDOD1	endonuclease domain containing 1
446	0.654298	726	CAPN5	calpain 5
447	0.655643	85300	ATCAY	ataxia, cerebellar, Cayman type
448	0.655643	643	CXCR5	chemokine (C-X-C motif) receptor 5
449	0.657152	10444	ZER1	zer-1 homolog (C. elegans)
450	0.657152	439941	FER1L6-AS1	FER1L6 antisense RNA 1 (non-protein coding)
451	0.657152	6363	CCL19	chemokine (C-C motif) ligand 19
452	0.657152	100289255	LOC100289255	uncharacterized LOC100289255
453	0.657152	339977	LRRC66	leucine rich repeat containing 66
454	0.659588	51291	GMIP	GEM interacting protein
455	0.659588	400831	C20orf202	chromosome 20 open reading frame 202
456	0.659588	728460
457	0.659588	26038	CHD5	chromodomain helicase DNA binding protein 5
458	0.668599	2948	GSTM4	glutathione S-transferase mu 4
459	0.668599	401022	LOC401022	uncharacterized LOC401022
460	0.668599	79591	C10orf76	chromosome 10 open reading frame 76
461	0.668599	84187	TMEM164	transmembrane protein 164
462	0.674586	4759	NEU2	sialidase 2 (cytosolic sialidase)
463	0.674586	6290	SAA3P	serum amyloid A3 pseudogene
464	0.674586	51099	ABHD5	abhydrolase domain containing 5
465	0.674586	4648	MYO7B	myosin VIIB
466	0.674586	285264
467	0.674586	2838	GPR15	G protein-coupled receptor 15
468	0.674586	9429	ABCG2	ATP-binding cassette, sub-family G (WHITE), member 2
469	0.674586	79654	HECTD3	HECT domain containing 3
470	0.674586	4248	MGAT3	mannosyl (beta-1,4-)-glycoprotein beta-1,4-N-acetylglucosaminyltransferase
471	0.674586	145837	LOC145837	uncharacterized LOC145837
472	0.674586	5362	PLXNA2	plexin A2
473	0.674586	254531	LPCAT4	lysophosphatidylcholine acyltransferase 4
474	0.674586	143286	LOC143286	uncharacterized LOC143286
475	0.679462	79784	MYH14	myosin, heavy chain 14, non-muscle
476	0.684318	2984	GUCY2C	guanylate cyclase 2C (heat stable enterotoxin receptor)
477	0.684318	4821	NKX2-2	NK2 homeobox 2
478	0.684318	91319	DERL3	Der1-like domain family, member 3
479	0.684318	196403	DTX3	deltex homolog 3 (Drosophila)
480	0.684318	2306	FOXD2	forkhead box D2
481	0.684318	91860	CALML4	calmodulin-like 4
482	0.684318	50	ACO2	aconitase 2, mitochondrial
483	0.684318	80765	STARD5	StAR-related lipid transfer (START) domain containing 5
484	0.684318	608	TNFRSF17	tumor necrosis factor receptor superfamily, member 17
485	0.684318	3300	DNAJB2	DnaJ (Hsp40) homolog, subfamily B, member 2
486	0.684318	1785	DNM2	dynamin 2
487	0.684318	27124	INPP5J	inositol polyphosphate-5-phosphatase J
488	0.684318	29957	SLC25A24	solute carrier family 25 (mitochondrial carrier; phosphate carrier), member 24
489	0.684318	159296	NKX2-3	NK2 homeobox 3
490	0.684318	338094	FAM151A	family with sequence similarity 151, member A
491	0.684318	256435	ST6GALNAC3	ST6 (alpha-N-acetyl-neuraminyl-2,3-beta-galactosyl-1,3)-N-acetylgalactosaminide alpha-2,6-sialyltransferase 3
492	0.684318	8288	EPX	eosinophil peroxidase
493	0.684318	11060	WWP2	WW domain containing E3 ubiquitin protein ligase 2
494	0.684318	57171	DOLPP1	dolichyl pyrophosphate phosphatase 1
495	0.684318	93974	ATPIF1	ATPase inhibitory factor 1
496	0.684318	9526	MPDU1	mannose-P-dolichol utilization defect 1
497	0.684318	150538	FLJ32063	uncharacterized LOC150538
498	0.684392	57447	NDRG2	NDRG family member 2
499	0.686051	727897	MUC5B	mucin 5B, oligomeric mucus/gel-forming
500	0.690004	4756	NEO1	neogenin 1

## Sheet: Erythrocytes
No.	FDR	Entrez ID	Gene	Description
1	4.00075e-150	51327	AHSP	alpha hemoglobin stabilizing protein
2	4.23982e-123	212	ALAS2	aminolevulinate, delta-, synthase 2
3	4.28715e-120	6521	SLC4A1	solute carrier family 4, anion exchanger, member 1 (erythrocyte membrane protein band 3, Diego blood group)
4	3.99823e-110	2993	GYPA	glycophorin A (MNS blood group)
5	4.71069e-89	10661	KLF1	Kruppel-like factor 1 (erythroid)
6	1.89364e-81	6007	RHD	Rh blood group, D antigen
7	2.87699e-78	3045	HBD	hemoglobin, delta
8	1.64903e-74	2994	GYPB	glycophorin B (MNS blood group)
9	1.11357e-71	6708	SPTA1	spectrin, alpha, erythrocytic 1 (elliptocytosis 2)
10	8.88007e-62	222642	TSPO2	translocator protein 2
11	6.24194e-61	2235	FECH	ferrochelatase
12	1.25479e-60	759	CA1	carbonic anhydrase I
13	1.43959e-59	55363	HEMGN	hemogen
14	1.69138e-57	6006	RHCE	Rh blood group, CcEe antigens
15	5.15497e-54	25893	TRIM58	tripartite motif containing 58
16	2.04549e-53	3145	HMBS	hydroxymethylbilane synthase
17	2.67907e-50	3049	HBQ1	hemoglobin, theta 1
18	5.06613e-48	10107	TRIM10	tripartite motif containing 10
19	1.62079e-47	6005	RHAG	Rh-associated glycoprotein
20	2.01281e-45	9911	TMCC2	transmembrane and coiled-coil domain family 2
21	7.73939e-45	2039	EPB49	erythrocyte membrane protein band 4.9 (dematin)
22	9.78972e-44	3042	HBM	hemoglobin, mu
23	8.19811e-42	2623	GATA1	GATA binding protein 1 (globin transcription factor 1)
24	9.18164e-42	220972	MARCH8	membrane-associated ring finger (C3HC4) 8
25	5.85389e-41	6622	SNCA	synuclein, alpha (non A4 component of amyloid precursor)
26	1.6123e-34	6886	TAL1	T-cell acute lymphocytic leukemia 1
27	1.65832e-32	669	BPGM	2,3-bisphosphoglycerate mutase
28	1.07454e-31	286	ANK1	ankyrin 1, erythrocytic
29	5.38009e-30	23039	XPO7	exportin 7
30	6.84116e-30	51218	GLRX5	glutaredoxin 5
31	2.16352e-29	25793	FBXO7	F-box protein 7
32	7.76475e-29	51312	SLC25A37	solute carrier family 25, member 37
33	9.05338e-26	3044	HBBP1	hemoglobin, beta pseudogene 1
34	2.91051e-24	645	BLVRB	biliverdin reductase B (flavin reductase (NADPH))
35	3.84305e-23	55544	RBM38	RNA binding motif protein 38
36	4.19211e-23	7389	UROD	uroporphyrinogen decarboxylase
37	2.97189e-22	2057	EPOR	erythropoietin receptor
38	3.77272e-22	4778	NFE2	nuclear factor (erythroid-derived 2), 45kDa
39	9.74927e-22	7504	XK	X-linked Kx blood group (McLeod syndrome)
40	1.58629e-21	23762	OSBP2	oxysterol binding protein 2
41	2.05024e-21	8131	NPRL3	nitrogen permease regulator-like 3 (S. cerevisiae)
42	1.08362e-20	2995	GYPC	glycophorin C (Gerbich blood group)
43	1.25668e-20	10422	UBAC1	UBA domain containing 1
44	1.31265e-20	51094	ADIPOR1	adiponectin receptor 1
45	1.79084e-20	2035	EPB41	erythrocyte membrane protein band 4.1 (elliptocytosis 1, RH-linked)
46	2.47929e-20	23608	MKRN1	makorin ring finger protein 1
47	1.24627e-19	3047	HBG1	hemoglobin, gamma A
48	1.83084e-19	2996	GYPE	glycophorin E (MNS blood group)
49	2.9473e-19	81689	ISCA1	iron-sulfur cluster assembly 1 homolog (S. cerevisiae)
50	3.26591e-19	63891	RNF123	ring finger protein 123
51	4.21993e-18	3792	KEL	Kell blood group, metallo-endopeptidase
52	4.45601e-18	4635	MYL4	myosin, light chain 4, alkali; atrial, embryonic
53	1.20143e-17	8991	SELENBP1	selenium binding protein 1
54	2.79531e-17	9921	RNF10	ring finger protein 10
55	5.5468e-17	3048	HBG2	hemoglobin, gamma G
56	1.91278e-16	84164	ASCC2	activating signal cointegrator 1 complex subunit 2
57	2.8248e-16	8328	GFI1B	growth factor independent 1B transcription repressor
58	2.8248e-16	2766	GMPR	guanosine monophosphate reductase
59	3.69073e-16	343171	OR2W3	olfactory receptor, family 2, subfamily W, member 3
60	1.01938e-15	9491	PSMF1	proteasome (prosome, macropain) inhibitor subunit 1 (PI31)
61	1.37622e-15	27102	EIF2AK1	eukaryotic translation initiation factor 2-alpha kinase 1
62	3.12435e-15	665	BNIP3L	BCL2/adenovirus E1B 19kDa interacting protein 3-like
63	3.25644e-15	54855	FAM46C	family with sequence similarity 46, member C
64	5.22625e-15	598	BCL2L1	BCL2-like 1
65	5.64613e-15	7145	TNS1	tensin 1
66	6.85133e-15	3043	HBB	hemoglobin, beta
67	7.89308e-15	5498	PPOX	protoporphyrinogen oxidase
68	9.88299e-15	55432	YOD1	YOD1 OTU deubiquinating enzyme 1 homolog (S. cerevisiae)
69	1.4429e-14	4066	LYL1	lymphoblastic leukemia derived sequence 1
70	1.82591e-14	3050	HBZ	hemoglobin, zeta
71	2.33644e-14	1870	E2F2	E2F transcription factor 2
72	3.24245e-14	1371	CPOX	coproporphyrinogen oxidase
73	3.51049e-14	1991	ELANE	elastase, neutrophil expressed
74	4.6352e-14	114625	ERMAP	erythroblast membrane-associated protein (Scianna blood group)
75	5.24162e-14	63893	UBE2O	ubiquitin-conjugating enzyme E2O
76	7.49166e-14	7001	PRDX2	peroxiredoxin 2
77	4.88299e-13	9091	PIGQ	phosphatidylinositol glycan anchor biosynthesis, class Q
78	6.89964e-13	210	ALAD	aminolevulinate dehydratase
79	1.01556e-12	23456	ABCB10	ATP-binding cassette, sub-family B (MDR/TAP), member 10
80	1.54768e-12	3046	HBE1	hemoglobin, epsilon 1
81	1.54768e-12	5305	PIP4K2A	phosphatidylinositol-5-phosphate 4-kinase, type II, alpha
82	1.95207e-12	119	ADD2	adducin 2 (beta)
83	2.0306e-12	4354	MPP1	membrane protein, palmitoylated 1, 55kDa
84	2.12936e-12	5606	MAP2K3	mitogen-activated protein kinase kinase 3
85	2.27538e-12	66008	TRAK2	trafficking protein, kinesin binding 2
86	2.45484e-12	55437	STRADB	STE20-related kinase adaptor beta
87	3.9098e-12	820	CAMP	cathelicidin antimicrobial peptide
88	2.46054e-11	7036	TFR2	transferrin receptor 2
89	3.14494e-11	10826	C5orf4	chromosome 5 open reading frame 4
90	3.82482e-11	4353	MPO	myeloperoxidase
91	6.31634e-11	7390	UROS	uroporphyrinogen III synthase
92	6.71733e-11	57610	RANBP10	RAN binding protein 10
93	1.52072e-10	23305	ACSL6	acyl-CoA synthetase long-chain family member 6
94	2.85059e-10	10077	TSPAN32	tetraspanin 32
95	4.81722e-10	6513	SLC2A1	solute carrier family 2 (facilitated glucose transporter), member 1
96	1.36194e-09	5657	PRTN3	proteinase 3
97	1.62875e-09	1669	DEFA4	defensin, alpha 4, corticostatin
98	1.64373e-09	10444	ZER1	zer-1 homolog (C. elegans)
99	1.92784e-09	6583	SLC22A4	solute carrier family 22 (organic cation/ergothioneine transporter), member 4
100	2e-09	9958	USP15	ubiquitin specific peptidase 15
101	2.7163e-09	402055	SRRD	SRR1 domain containing
102	4e-09	22934	RPIA	ribose 5-phosphate isomerase A
103	4e-09	8031	NCOA4	nuclear receptor coactivator 4
104	5.05334e-09	8780	RIOK3	RIO kinase 3 (yeast)
105	5.05334e-09	25853	DCAF12	DDB1 and CUL4 associated factor 12
106	5.18169e-09	85462	FHDC1	FH2 domain containing 1
107	5.39765e-09	81558	FAM117A	family with sequence similarity 117, member A
108	1.06029e-08	55796	MBNL3	muscleblind-like 3 (Drosophila)
109	1.21822e-08	27343	POLL	polymerase (DNA directed), lambda
110	1.29402e-08	51629	SLC25A39	solute carrier family 25, member 39
111	1.34295e-08	6710	SPTB	spectrin, beta, erythrocytic
112	1.35495e-08	54997	TESC	tescalcin
113	1.51172e-08	2935	GSPT1	G1 to S phase transition 1
114	2.06444e-08	1510	CTSE	cathepsin E
115	2.77605e-08	1088	CEACAM8	carcinoembryonic antigen-related cell adhesion molecule 8
116	3e-08	11163	NUDT4	nudix (nucleoside diphosphate linked moiety X)-type motif 4
117	3.67674e-08	3848	KRT1	keratin 1
118	4.01614e-08	7111	TMOD1	tropomodulin 1
119	4.59286e-08	383	ARG1	arginase, liver
120	5.11963e-08	5313	PKLR	pyruvate kinase, liver and RBC
121	5.25592e-08	2219	FCN1	ficolin (collagen/fibrinogen domain containing) 1
122	5.34947e-08	4601	MXI1	MAX interactor 1
123	5.71634e-08	6036	RNASE2	ribonuclease, RNase A family, 2 (liver, eosinophil-derived neurotoxin)
124	6.2395e-08	3029	HAGH	hydroxyacylglutathione hydrolase
125	9.47674e-08	671	BPI	bactericidal/permeability-increasing protein
126	9.52459e-08	6478	SIAH2	seven in absentia homolog 2 (Drosophila)
127	1.14389e-07	997	CDC34	cell division cycle 34 homolog (S. cerevisiae)
128	1.50782e-07	760	CA2	carbonic anhydrase II
129	2.27754e-07	3257	HPS1	Hermansky-Pudlak syndrome 1
130	2.93733e-07	23582	CCNDBP1	cyclin D-type binding-protein 1
131	3.17546e-07	80256	FAM214B	family with sequence similarity 214, member B
132	4.24557e-07	566	AZU1	azurocidin 1
133	4.27e-07	388588	LOC388588	uncharacterized protein LOC388588
134	5.52523e-07	6563	SLC14A1	solute carrier family 14 (urea transporter), member 1 (Kidd blood group)
135	5.93467e-07	5473	PPBP	pro-platelet basic protein (chemokine (C-X-C motif) ligand 7)
136	7.19e-07	150000	ABCC13	ATP-binding cassette, sub-family C (CFTR/MRP), member 13, pseudogene
137	9.976e-07	6283	S100A12	S100 calcium binding protein A12
138	1.047e-06	8531	CSDA	cold shock domain protein A
139	1.06387e-06	55589	BMP2K	BMP2 inducible kinase
140	1.07763e-06	29125	C11orf21	chromosome 11 open reading frame 21
141	1.1756e-06	128989	C22orf25	chromosome 22 open reading frame 25
142	1.3724e-06	6011	GRK1	G protein-coupled receptor kinase 1
143	1.61262e-06	2040	STOM	stomatin
144	1.61262e-06	317671	RFESD	Rieske (Fe-S) domain containing
145	1.91319e-06	54498	SMOX	spermine oxidase
146	2.04356e-06	8993	PGLYRP1	peptidoglycan recognition protein 1
147	2.4027e-06	2815	GP9	glycoprotein IX (platelet)
148	2.74382e-06	91300	R3HDM4	R3H domain containing 4
149	3.47355e-06	26268	FBXO9	F-box protein 9
150	3.57574e-06	27013	CNPPD1	cyclin Pas1/PHO80 domain containing 1
151	3.79287e-06	80232	WDR26	WD repeat domain 26
152	4.63563e-06	55633	TBC1D22B	TBC1 domain family, member 22B
153	4.9967e-06	1511	CTSG	cathepsin G
154	5.0263e-06	932	MS4A3	membrane-spanning 4-domains, subfamily A, member 3 (hematopoietic cell-specific)
155	6.20761e-06	5886	RAD23A	RAD23 homolog A (S. cerevisiae)
156	6.54658e-06	10900	RUNDC3A	RUN domain containing 3A
157	8.18629e-06	1667	DEFA1	defensin, alpha 1
158	9.64781e-06	81027	TUBB1	tubulin, beta 1 class VI
159	9.64781e-06	55108	BSDC1	BSD domain containing 1
160	1.0682e-05	7027	TFDP1	transcription factor Dp-1
161	1.08223e-05	255394	TCP11L2	t-complex 11 (mouse)-like 2
162	1.15502e-05	51257	MARCH2	membrane-associated ring finger (C3HC4) 2
163	1.47706e-05	5196	PF4	platelet factor 4
164	1.8102e-05	51274	KLF3	Kruppel-like factor 3 (basic)
165	1.94596e-05	79930	DOK3	docking protein 3
166	2.21285e-05	4005	LMO2	LIM domain only 2 (rhombotin-like 1)
167	2.21285e-05	847	CAT	catalase
168	2.54118e-05	80127	C14orf45	chromosome 14 open reading frame 45
169	2.98625e-05	255043	TMEM86B	transmembrane protein 86B
170	3.21841e-05	54386	TERF2IP	telomeric repeat binding factor 2, interacting protein
171	3.50916e-05	83606	C22orf13	chromosome 22 open reading frame 13
172	3.67673e-05	283450	C12orf51	chromosome 12 open reading frame 51
173	4.48826e-05	80700	UBXN6	UBX domain protein 6
174	4.73244e-05	2309	FOXO3	forkhead box O3
175	4.74805e-05	23770	FKBP8	FK506 binding protein 8, 38kDa
176	4.79342e-05	26994	RNF11	ring finger protein 11
177	5.2424e-05	5866	RAB3IL1	RAB3A interacting protein (rabin3)-like 1
178	5.97332e-05	6536	SLC6A9	solute carrier family 6 (neurotransmitter transporter, glycine), member 9
179	6.19821e-05	10929	SRSF8	serine/arginine-rich splicing factor 8
180	6.29398e-05	3803	KIR2DL2	killer cell immunoglobulin-like receptor, two domains, long cytoplasmic tail, 2
181	7.3799e-05	286042	FLJ10661	family with sequence similarity 86, member A pseudogene
182	7.95841e-05	80148	PQLC1	PQ loop repeat containing 1
183	8.55591e-05	9665	KIAA0430	KIAA0430
184	9.10563e-05	26476	OR10J1	olfactory receptor, family 10, subfamily J, member 1
185	9.29811e-05	55937	APOM	apolipoprotein M
186	0.000104395	3669	ISG20	interferon stimulated exonuclease gene 20kDa
187	0.000104647	23209	MLC1	megalencephalic leukoencephalopathy with subcortical cysts 1
188	0.000110076	3543	IGLL1	immunoglobulin lambda-like polypeptide 1
189	0.000119564	284417	TMEM150B	transmembrane protein 150B
190	0.000122013	2811	GP1BA	glycoprotein Ib (platelet), alpha polypeptide
191	0.000123237	84932	RAB2B	RAB2B, member RAS oncogene family
192	0.000124441	3040	HBA2	hemoglobin, alpha 2
193	0.000139403	6279	S100A8	S100 calcium binding protein A8
194	0.00014316	2797	GNRH2	gonadotropin-releasing hormone 2
195	0.00014498	9246	UBE2L6	ubiquitin-conjugating enzyme E2L 6
196	0.000145858	643008	C17orf109	chromosome 17 open reading frame 109
197	0.000150625	50865	HEBP1	heme binding protein 1
198	0.000171212	8850	KAT2B	K(lysine) acetyltransferase 2B
199	0.00020128	29802	VPREB3	pre-B lymphocyte 3
200	0.000209122	682	BSG	basigin (Ok blood group)
201	0.000216129	259	AMBP	alpha-1-microglobulin/bikunin precursor
202	0.000224969	91543	RSAD2	radical S-adenosyl methionine domain containing 2
203	0.000224969	340348	TSPAN33	tetraspanin 33
204	0.000252093	3068	HDGF	hepatoma-derived growth factor
205	0.00025743	1178	CLC	Charcot-Leyden crystal protein
206	0.000267465	1633	DCK	deoxycytidine kinase
207	0.000280204	204851	HIPK1	homeodomain interacting protein kinase 1
208	0.00028112	9562	MINPP1	multiple inositol-polyphosphate phosphatase 1
209	0.00028815	4122	MAN2A2	mannosidase, alpha, class 2A, member 2
210	0.000293981	1032	CDKN2D	cyclin-dependent kinase inhibitor 2D (p19, inhibits CDK4)
211	0.000295327	7150	TOP1	topoisomerase (DNA) I
212	0.000303165	573	BAG1	BCL2-associated athanogene
213	0.000305386	115330	GPR146	G protein-coupled receptor 146
214	0.000306758	648390
215	0.000339312	27429	HTRA2	HtrA serine peptidase 2
216	0.000356246	7365	UGT2B10	UDP glucuronosyltransferase 2 family, polypeptide B10
217	0.000370772	23569	PADI4	peptidyl arginine deiminase, type IV
218	0.000385452	116151	FAM210B	family with sequence similarity 210, member B
219	0.000385825	6280	S100A9	S100 calcium binding protein A9
220	0.000397618	8945	BTRC	beta-transducin repeat containing
221	0.000429292	51759	C9orf78	chromosome 9 open reading frame 78
222	0.000452108	3757	KCNH2	potassium voltage-gated channel, subfamily H (eag-related), member 2
223	0.000456163	92745	SLC38A5	solute carrier family 38, member 5
224	0.000511503	55553	SOX6	SRY (sex determining region Y)-box 6
225	0.000523745	55163	PNPO	pyridoxamine 5'-phosphate oxidase
226	0.000547833	6010	RHO	rhodopsin
227	0.00056538	3386	ICAM4	intercellular adhesion molecule 4 (Landsteiner-Wiener blood group)
228	0.000578942	239	ALOX12	arachidonate 12-lipoxygenase
229	0.000586953	7328	UBE2H	ubiquitin-conjugating enzyme E2H
230	0.000639765	4815	NINJ2	ninjurin 2
231	0.000642091	23351	KHNYN	KH and NYN domain containing
232	0.000675326	3810	KIR2DS5	killer cell immunoglobulin-like receptor, two domains, short cytoplasmic tail, 5
233	0.000758643	28984	C13orf15	chromosome 13 open reading frame 15
234	0.000787656	56656	OR2S2	olfactory receptor, family 2, subfamily S, member 2
235	0.000792276	996	CDC27	cell division cycle 27 homolog (S. cerevisiae)
236	0.000792276	948	CD36	CD36 molecule (thrombospondin receptor)
237	0.000794191	1953	MEGF6	multiple EGF-like-domains 6
238	0.00079613	8724	SNX3	sorting nexin 3
239	0.000797053	63899	NSUN3	NOP2/Sun domain family, member 3
240	0.000829383	11345	GABARAPL2	GABA(A) receptor-associated protein-like 2
241	0.000833558	51271	UBAP1	ubiquitin associated protein 1
242	0.000840193	55907	CMAS	cytidine monophosphate N-acetylneuraminic acid synthetase
243	0.000854354	146225	CMTM2	CKLF-like MARVEL transmembrane domain containing 2
244	0.00090945	8775	NAPA	N-ethylmaleimide-sensitive factor attachment protein, alpha
245	0.00090945	154	ADRB2	adrenergic, beta-2-, receptor, surface
246	0.00094606	4332	MNDA	myeloid cell nuclear differentiation antigen
247	0.00094606	10158	PDZK1IP1	PDZK1 interacting protein 1
248	0.000985214	84532	ACSS1	acyl-CoA synthetase short-chain family member 1
249	0.000998712	222487	GPR97	G protein-coupled receptor 97
250	0.00102692	65125	WNK1	WNK lysine deficient protein kinase 1
251	0.00106516	5526	PPP2R5B	protein phosphatase 2, regulatory subunit B', beta
252	0.00108678	10098	TSPAN5	tetraspanin 5
253	0.00108678	23645	PPP1R15A	protein phosphatase 1, regulatory subunit 15A
254	0.00111209	3083	HGFAC	HGF activator
255	0.00115453	4057	LTF	lactotransferrin
256	0.00115453	8897	MTMR3	myotubularin related protein 3
257	0.00119228	219333	USP12	ubiquitin specific peptidase 12
258	0.00120282	6037	RNASE3	ribonuclease, RNase A family, 3
259	0.00123048	2987	GUK1	guanylate kinase 1
260	0.00126175	2532	DARC	Duffy blood group, chemokine receptor
261	0.00127918	57095	PITHD1	PITH (C-terminal proteasome-interacting domain of thioredoxin-like) domain containing 1
262	0.00129318	8484	GALR3	galanin receptor 3
263	0.00133369	9663	LPIN2	lipin 2
264	0.00134948	420	ART4	ADP-ribosyltransferase 4 (Dombrock blood group)
265	0.00139316	219899	TBCEL	tubulin folding cofactor E-like
266	0.00141444	3676	ITGA4	integrin, alpha 4 (antigen CD49D, alpha 4 subunit of VLA-4 receptor)
267	0.00141667	10587	TXNRD2	thioredoxin reductase 2
268	0.00143474	8395	PIP5K1B	phosphatidylinositol-4-phosphate 5-kinase, type I, beta
269	0.00146077	22936	ELL2	elongation factor, RNA polymerase II, 2
270	0.00154185	161176	C14orf49	chromosome 14 open reading frame 49
271	0.00154494	4317	MMP8	matrix metallopeptidase 8 (neutrophil collagenase)
272	0.00156081	85413	SLC22A16	solute carrier family 22 (organic cation/carnitine transporter), member 16
273	0.00160403	930	CD19	CD19 molecule
274	0.00161842	5292	PIM1	pim-1 oncogene
275	0.0016241	10235	RASGRP2	RAS guanyl releasing protein 2 (calcium and DAG-regulated)
276	0.0016241	64900	LPIN3	lipin 3
277	0.0016325	118	ADD1	adducin 1 (alpha)
278	0.001648	2147	F2	coagulation factor II (thrombin)
279	0.00167942	64795	RMND5A	required for meiotic nuclear division 5 homolog A (S. cerevisiae)
280	0.0017521	1874	E2F4	E2F transcription factor 4, p107/p130-binding
281	0.00180624	4063	LY9	lymphocyte antigen 9
282	0.0018219	10289	EIF1B	eukaryotic translation initiation factor 1B
283	0.0018219	493856	CISD2	CDGSH iron sulfur domain 2
284	0.00182321	25801	GCA	grancalcin, EF-hand calcium binding protein
285	0.00195391	54067	C21orf49	chromosome 21 open reading frame 49
286	0.00199175	53829	P2RY13	purinergic receptor P2Y, G-protein coupled, 13
287	0.00201394	3039	HBA1	hemoglobin, alpha 1
288	0.00209865	29786
289	0.00214208	441461	LOC441461	uncharacterized LOC441461
290	0.00214383	1198	CLK3	CDC-like kinase 3
291	0.00231641	6794	STK11	serine/threonine kinase 11
292	0.00236078	2395	FXN	frataxin
293	0.00240092	140876	FAM65C	family with sequence similarity 65, member C
294	0.00244293	54165	DCUN1D1	DCN1, defective in cullin neddylation 1, domain containing 1 (S. cerevisiae)
295	0.00244863	221895	JAZF1	JAZF zinc finger 1
296	0.00246639	5553	PRG2	proteoglycan 2, bone marrow (natural killer cell activator, eosinophil granule major basic protein)
297	0.00251331	9645	MICAL2	microtubule associated monoxygenase, calponin and LIM domain containing 2
298	0.00254058	4860	PNP	purine nucleoside phosphorylase
299	0.00260652	1237	CCR8	chemokine (C-C motif) receptor 8
300	0.00262246	284904	SEC14L4	SEC14-like 4 (S. cerevisiae)
301	0.00262246	10541	ANP32B	acidic (leucine-rich) nuclear phosphoprotein 32 family, member B
302	0.00265942	3783	KCNN4	potassium intermediate/small conductance calcium-activated channel, subfamily N, member 4
303	0.00274778	283303	C11orf36	chromosome 11 open reading frame 36
304	0.00276041	3698	ITIH2	inter-alpha-trypsin inhibitor heavy chain 2
305	0.00289013	344838	PAQR9	progestin and adipoQ receptor family member IX
306	0.00297809	3484	IGFBP1	insulin-like growth factor binding protein 1
307	0.00326273	7866	IFRD2	interferon-related developmental regulator 2
308	0.00330718	866	SERPINA6	serpin peptidase inhibitor, clade A (alpha-1 antiproteinase, antitrypsin), member 6
309	0.00343356	5739	PTGIR	prostaglandin I2 (prostacyclin) receptor (IP)
310	0.00357105	64386	MMP25	matrix metallopeptidase 25
311	0.00361415	23038	WDTC1	WD and tetratricopeptide repeats 1
312	0.00361415	922	CD5L	CD5 molecule-like
313	0.00361415	3930	LBR	lamin B receptor
314	0.00376678	79065	ATG9A	ATG9 autophagy related 9 homolog A (S. cerevisiae)
315	0.00380931	143686	SESN3	sestrin 3
316	0.00382771	7915	ALDH5A1	aldehyde dehydrogenase 5 family, member A1
317	0.00386375	10133	OPTN	optineurin
318	0.00388888	142680	SLC34A3	solute carrier family 34 (sodium phosphate), member 3
319	0.00402319	55071	C9orf40	chromosome 9 open reading frame 40
320	0.00402319	29919	C18orf8	chromosome 18 open reading frame 8
321	0.00406098	83547	RILP	Rab interacting lysosomal protein
322	0.0041192	51099	ABHD5	abhydrolase domain containing 5
323	0.00411954	8834	TMEM11	transmembrane protein 11
324	0.00414889	402571
325	0.0041923	5265	SERPINA1	serpin peptidase inhibitor, clade A (alpha-1 antiproteinase, antitrypsin), member 1
326	0.00435282	147700	KLC3	kinesin light chain 3
327	0.004449	84809	CROCCP2	ciliary rootlet coiled-coil, rootletin pseudogene 2
328	0.0044692	10880	ACTL7B	actin-like 7B
329	0.0044692	64090	GAL3ST2	galactose-3-O-sulfotransferase 2
330	0.00455379	4140	MARK3	MAP/microtubule affinity-regulating kinase 3
331	0.00467699	10394	PRG3	proteoglycan 3
332	0.00505558	26499	PLEK2	pleckstrin 2
333	0.00526656	695	BTK	Bruton agammaglobulinemia tyrosine kinase
334	0.00526954	92014	MCART1	mitochondrial carrier triple repeat 1
335	0.00526954	2243	FGA	fibrinogen alpha chain
336	0.00526954	54977	SLC25A38	solute carrier family 25, member 38
337	0.00547807	219539	YPEL4	yippee-like 4 (Drosophila)
338	0.00556055	30009	TBX21	T-box 21
339	0.00558593	51024	FIS1	fission 1 (mitochondrial outer membrane) homolog (S. cerevisiae)
340	0.00562103	9214	FAIM3	Fas apoptotic inhibitory molecule 3
341	0.00562103	1141	CHRNB2	cholinergic receptor, nicotinic, beta 2 (neuronal)
342	0.00581881	11314	CD300A	CD300a molecule
343	0.00590429	350	APOH	apolipoprotein H (beta-2-glycoprotein I)
344	0.0061082	4689	NCF4	neutrophil cytosolic factor 4, 40kDa
345	0.00616156	64174	DPEP2	dipeptidase 2
346	0.00623739	4342	MOS	v-mos Moloney murine sarcoma viral oncogene homolog
347	0.00624155	121599	SPIC	Spi-C transcription factor (Spi-1/PU.1 related)
348	0.0065161	272	AMPD3	adenosine monophosphate deaminase 3
349	0.0065161	4051	CYP4F3	cytochrome P450, family 4, subfamily F, polypeptide 3
350	0.00653819	6402	SELL	selectin L
351	0.00688868	6206	RPS12	ribosomal protein S12
352	0.00688868	80125	CCDC33	coiled-coil domain containing 33
353	0.00707629	7480	WNT10B	wingless-type MMTV integration site family, member 10B
354	0.00707817	58510	PRODH2	proline dehydrogenase (oxidase) 2
355	0.00709791	3577	CXCR1	chemokine (C-X-C motif) receptor 1
356	0.00733965	619426	C8orf60	chromosome 8 open reading frame 60
357	0.00740942	145945	LOC145945	uncharacterized LOC145945
358	0.00762121	83719	YPEL3	yippee-like 3 (Drosophila)
359	0.00784821	8778	SIGLEC5	sialic acid binding Ig-like lectin 5
360	0.00784821	4590	MUC8	mucin 8
361	0.00795107	4025	LPO	lactoperoxidase
362	0.00804704	896	CCND3	cyclin D3
363	0.0080509	7874	USP7	ubiquitin specific peptidase 7 (herpes virus-associated)
364	0.00820273	10320	IKZF1	IKAROS family zinc finger 1 (Ikaros)
365	0.00820273	59344	ALOXE3	arachidonate lipoxygenase 3
366	0.00823889	80161	ASMTL-AS1	ASMTL antisense RNA 1 (non-protein coding)
367	0.00823889	4352	MPL	myeloproliferative leukemia virus oncogene
368	0.00852346	3699	ITIH3	inter-alpha-trypsin inhibitor heavy chain 3
369	0.00854806	11322	TMC6	transmembrane channel-like 6
370	0.00866561	10023	FRAT1	frequently rearranged in advanced T-cell lymphomas
371	0.00866561	8807	IL18RAP	interleukin 18 receptor accessory protein
372	0.00879259	50807	ASAP1	ArfGAP with SH3 domain, ankyrin repeat and PH domain 1
373	0.00879278	221438	TREML2P1	triggering receptor expressed on myeloid cells-like 2 pseudogene 1
374	0.00891801	23365	ARHGEF12	Rho guanine nucleotide exchange factor (GEF) 12
375	0.00922669	346	APOC4	apolipoprotein C-IV
376	0.00931743	7454	WAS	Wiskott-Aldrich syndrome (eczema-thrombocytopenia)
377	0.00934953	2215	FCGR3B	Fc fragment of IgG, low affinity IIIb, receptor (CD16b)
378	0.00944942	358	AQP1	aquaporin 1 (Colton blood group)
379	0.00972031	23786	BCL2L13	BCL2-like 13 (apoptosis facilitator)
380	0.00972859	54676	GTPBP2	GTP binding protein 2
381	0.00973386	10565	ARFGEF1	ADP-ribosylation factor guanine nucleotide-exchange factor 1 (brefeldin A-inhibited)
382	0.0100024	1269	CNR2	cannabinoid receptor 2 (macrophage)
383	0.0101034	5023	P2RX1	purinergic receptor P2X, ligand-gated ion channel, 1
384	0.0101034	10767	HBS1L	HBS1-like (S. cerevisiae)
385	0.0102039	55024	BANK1	B-cell scaffold protein with ankyrin repeats 1
386	0.0105486	122416	ANKRD9	ankyrin repeat domain 9
387	0.0106763	5341	PLEK	pleckstrin
388	0.0108563	3674	ITGA2B	integrin, alpha 2b (platelet glycoprotein IIb of IIb/IIIa complex, antigen CD41)
389	0.0110024	27161	EIF2C2	eukaryotic translation initiation factor 2C, 2
390	0.0110931	339855	KY	kyphoscoliosis peptidase
391	0.0111522	26130	GAPVD1	GTPase activating protein and VPS9 domains 1
392	0.0114919	149373	FLJ30430	uncharacterized protein FLJ30430
393	0.0114919	4818	NKG7	natural killer cell group 7 sequence
394	0.0115883	6535	SLC6A8	solute carrier family 6 (neurotransmitter transporter, creatine), member 8
395	0.011608	92521	SPECC1	sperm antigen with calponin homology and coiled-coil domains 1
396	0.0121845	139629	XAGE-4	XAGE-4 protein
397	0.0122682	26301	GBGT1	globoside alpha-1,3-N-acetylgalactosaminyltransferase 1
398	0.0123535	259197	NCR3	natural cytotoxicity triggering receptor 3
399	0.0123535	5199	CFP	complement factor properdin
400	0.0130342	11255	HRH3	histamine receptor H3
401	0.0130713	8972	MGAM	maltase-glucoamylase (alpha-glucosidase)
402	0.0136847	1441	CSF3R	colony stimulating factor 3 receptor (granulocyte)
403	0.0139915	1193	CLIC2	chloride intracellular channel 2
404	0.0142116	5494	PPM1A	protein phosphatase, Mg2+/Mn2+ dependent, 1A
405	0.0143861	344	APOC2	apolipoprotein C-II
406	0.0143861	7441	VPREB1	pre-B lymphocyte 1
407	0.0145281	4161	MC5R	melanocortin 5 receptor
408	0.0146658	162466	PHOSPHO1	phosphatase, orphan 1
409	0.0146658	165140	OXER1	oxoeicosanoid (OXE) receptor 1
410	0.0146658	91316	GUSBP11	glucuronidase, beta pseudogene 11
411	0.0146946	5116	PCNT	pericentrin
412	0.0147675	1521	CTSW	cathepsin W
413	0.0148199	9949	AMMECR1	Alport syndrome, mental retardation, midface hypoplasia and elliptocytosis chromosomal region gene 1
414	0.0148199	1039	CDR2	cerebellar degeneration-related protein 2, 62kDa
415	0.0148199	148534	TMEM56	transmembrane protein 56
416	0.0148199	8459	TPST2	tyrosylprotein sulfotransferase 2
417	0.0148199	7276	TTR	transthyretin
418	0.0148199	284498	C1orf167	chromosome 1 open reading frame 167
419	0.0148199	5715	PSMD9	proteasome (prosome, macropain) 26S subunit, non-ATPase, 9
420	0.0150128	441394	SUGT1P1	suppressor of G2 allele of SKP1 (S. cerevisiae) pseudogene 1
421	0.0152856	10978	CLP1	CLP1, cleavage and polyadenylation factor I subunit, homolog (S. cerevisiae)
422	0.015522	9829	DNAJC6	DnaJ (Hsp40) homolog, subfamily C, member 6
423	0.0155838	128674	PROKR2	prokineticin receptor 2
424	0.0156657	161882	ZFPM1	zinc finger protein, multitype 1
425	0.0165553	2729	GCLC	glutamate-cysteine ligase, catalytic subunit
426	0.0167248	23240	KIAA0922	KIAA0922
427	0.0178794	81606	LBH	limb bud and heart development homolog (mouse)
428	0.0179979	51348	KLRF1	killer cell lectin-like receptor subfamily F, member 1
429	0.0179979	143678	C11orf94	chromosome 11 open reading frame 94
430	0.0180475	57292	KIR2DL5A	killer cell immunoglobulin-like receptor, two domains, long cytoplasmic tail, 5A
431	0.0180475	4987	OPRL1	opiate receptor-like 1
432	0.0181475	55652	SLC48A1	solute carrier family 48 (heme transporter), member 1
433	0.0181812	899	CCNF	cyclin F
434	0.0182666	6494	SIPA1	signal-induced proliferation-associated 1
435	0.0183828	3640	INSL3	insulin-like 3 (Leydig cell)
436	0.0183972	9810	RNF40	ring finger protein 40
437	0.0184607	9429	ABCG2	ATP-binding cassette, sub-family G (WHITE), member 2
438	0.0188959	6888	TALDO1	transaldolase 1
439	0.0190219	643246	MAP1LC3B2	microtubule-associated protein 1 light chain 3 beta 2
440	0.019145	6866	TAC3	tachykinin 3
441	0.019145	79670	ZCCHC6	zinc finger, CCHC domain containing 6
442	0.019145	10578	GNLY	granulysin
443	0.0192133	284415	VSTM1	V-set and transmembrane domain containing 1
444	0.0192624	79733	E2F8	E2F transcription factor 8
445	0.0192624	8794	TNFRSF10C	tumor necrosis factor receptor superfamily, member 10c, decoy without an intracellular domain
446	0.0192668	81857	MED25	mediator complex subunit 25
447	0.0199813	3827	KNG1	kininogen 1
448	0.0201824	124590	USH1G	Usher syndrome 1G (autosomal recessive)
449	0.0207659	79922	MRM1	mitochondrial rRNA methyltransferase 1 homolog (S. cerevisiae)
450	0.020922	1378	CR1	complement component (3b/4b) receptor 1 (Knops blood group)
451	0.0211289	3684	ITGAM	integrin, alpha M (complement component 3 receptor 3 subunit)
452	0.0218062	6929	TCF3	transcription factor 3 (E2A immunoglobulin enhancer binding factors E12/E47)
453	0.0219291	26100	WIPI2	WD repeat domain, phosphoinositide interacting 2
454	0.0219291	51203	NUSAP1	nucleolar and spindle associated protein 1
455	0.0222141	285834	HCG22	HLA complex group 22 (non-protein coding)
456	0.0222141	11318	GPR182	G protein-coupled receptor 182
457	0.0222141	6508	SLC4A3	solute carrier family 4, anion exchanger, member 3
458	0.0222141	26266	SLC13A4	solute carrier family 13 (sodium/sulfate symporters), member 4
459	0.0227839	414061	DNAJB3	DnaJ (Hsp40) homolog, subfamily B, member 3
460	0.0242582	5577	PRKAR2B	protein kinase, cAMP-dependent, regulatory, type II, beta
461	0.0251021	10644	IGF2BP2	insulin-like growth factor 2 mRNA binding protein 2
462	0.0255858	9628	RGS6	regulator of G-protein signaling 6
463	0.0257065	8875	VNN2	vanin 2
464	0.0260821	2864	FFAR1	free fatty acid receptor 1
465	0.0268607	27141	CIDEB	cell death-inducing DFFA-like effector b
466	0.0270443	7403	KDM6A	lysine (K)-specific demethylase 6A
467	0.0275478	414927	MGC34796	sepiapterin reductase (7,8-dihydrobiopterin:NADP+ oxidoreductase) pseudogene
468	0.0276284	9718	ECE2	endothelin converting enzyme 2
469	0.0276284	11152	WDR45	WD repeat domain 45
470	0.0276755	5340	PLG	plasminogen
471	0.0278063	8916	HERC3	hect domain and RLD 3
472	0.028224	338	APOB	apolipoprotein B (including Ag(x) antigen)
473	0.0283718	2841	GPR18	G protein-coupled receptor 18
474	0.0283718	127262	TPRG1L	tumor protein p63 regulated 1-like
475	0.0284335	23648	SSBP3	single stranded DNA binding protein 3
476	0.0290461	25775	C22orf24	chromosome 22 open reading frame 24
477	0.0292647	2812	GP1BB	glycoprotein Ib (platelet), beta polypeptide
478	0.0294216	3786	KCNQ3	potassium voltage-gated channel, KQT-like subfamily, member 3
479	0.0295174	2903	GRIN2A	glutamate receptor, ionotropic, N-methyl D-aspartate 2A
480	0.0295174	63901	FAM111A	family with sequence similarity 111, member A
481	0.0297298	151176	FAM132B	family with sequence similarity 132, member B
482	0.0303327	116224	FAM122A	family with sequence similarity 122A
483	0.0309658	6793	STK10	serine/threonine kinase 10
484	0.0309658	9623	TCL1B	T-cell leukemia/lymphoma 1B
485	0.031162	10928	RALBP1	ralA binding protein 1
486	0.0318024	6777	STAT5B	signal transducer and activator of transcription 5B
487	0.0324175	79621	RNASEH2B	ribonuclease H2, subunit B
488	0.0328964	2876	GPX1	glutathione peroxidase 1
489	0.0329199	400946	FLJ12334	uncharacterized LOC400946
490	0.0329264	2872	MKNK2	MAP kinase interacting serine/threonine kinase 2
491	0.0330396	4946	OAZ1	ornithine decarboxylase antizyme 1
492	0.0333239	5909	RAP1GAP	RAP1 GTPase activating protein
493	0.0338977	200315	APOBEC3A	apolipoprotein B mRNA editing enzyme, catalytic polypeptide-like 3A
494	0.0338977	174	AFP	alpha-fetoprotein
495	0.0338977	7884	SLBP	stem-loop binding protein
496	0.0339247	10124	ARL4A	ADP-ribosylation factor-like 4A
497	0.033952	11093	ADAMTS13	ADAM metallopeptidase with thrombospondin type 1 motif, 13
498	0.0340375	55262	C7orf43	chromosome 7 open reading frame 43
499	0.0350159	3360	HTR4	5-hydroxytryptamine (serotonin) receptor 4
500	0.0351088	26762	HAVCR1	hepatitis A virus cellular receptor 1

## Sheet: GABAergic Neurons
No.	FDR	Entrez ID	Gene	Description
1	1.29464e-102	2572	GAD2	glutamate decarboxylase 2 (pancreatic islets and brain, 65kDa)
2	4.53474e-61	140679	SLC32A1	solute carrier family 32 (GABA vesicular transporter), member 1
3	3.06449e-18	5368	PNOC	prepronociceptin
4	5.13659e-18	100130256	LOC100130256	uncharacterized LOC100130256
5	4.53734e-12	137970	UNC5D	unc-5 homolog D (C. elegans)
6	7.1514e-12	5121	PCP4	Purkinje cell protein 4
7	1.75066e-11	238	ALK	anaplastic lymphoma receptor tyrosine kinase
8	3.40394e-11	128434	VSTM2L	V-set and transmembrane domain containing 2 like
9	3.31945e-10	5865	RAB3B	RAB3B, member RAS oncogene family
10	3.52144e-09	6750	SST	somatostatin
11	5.72883e-09	2258	FGF13	fibroblast growth factor 13
12	8.38023e-09	79012	CAMKV	CaM kinase-like vesicle-associated
13	9.56159e-09	4880	NPPC	natriuretic peptide C
14	2.01759e-08	6529	SLC6A1	solute carrier family 6 (neurotransmitter transporter, GABA), member 1
15	2.02176e-08	138046	RALYL	RALY RNA binding protein-like
16	2.81274e-08	80852	GRIP2	glutamate receptor interacting protein 2
17	5.31897e-08	80309	SPHKAP	SPHK1 interactor, AKAP domain containing
18	2.36705e-07	1746	DLX2	distal-less homeobox 2
19	3.64906e-07	1745	DLX1	distal-less homeobox 1
20	6.25892e-07	727799	LOC727799	uncharacterized LOC727799
21	8.21549e-07	9196	KCNAB3	potassium voltage-gated channel, shaker-related subfamily, beta member 3
22	8.21549e-07	57624	NYAP2	neuronal tyrosine-phosphorylated phosphoinositide-3-kinase adaptor 2
23	1.51847e-06	9369	NRXN3	neurexin 3
24	2.04977e-06	3746	KCNC1	potassium voltage-gated channel, Shaw-related subfamily, member 1
25	2.70156e-06	90634	N4BP2L1	NEDD4 binding protein 2-like 1
26	4.1498e-06	57528	KCTD16	potassium channel tetramerisation domain containing 16
27	4.47959e-06	1012	CDH13	cadherin 13, H-cadherin (heart)
28	4.48158e-06	3748	KCNC3	potassium voltage-gated channel, Shaw-related subfamily, member 3
29	4.48158e-06	1135	CHRNA2	cholinergic receptor, nicotinic, alpha 2 (neuronal)
30	5.56736e-06	2554	GABRA1	gamma-aminobutyric acid (GABA) A receptor, alpha 1
31	5.94473e-06	10891	PPARGC1A	peroxisome proliferator-activated receptor gamma, coactivator 1 alpha
32	1.04497e-05	18	ABAT	4-aminobutyrate aminotransferase
33	1.0546e-05	4978	OPCML	opioid binding protein/cell adhesion molecule-like
34	1.05832e-05	1749	DLX5	distal-less homeobox 5
35	1.10224e-05	26230	TIAM2	T-cell lymphoma invasion and metastasis 2
36	1.3003e-05	1393	CRHBP	corticotropin releasing hormone binding protein
37	1.60602e-05	59277	NTN4	netrin 4
38	1.62692e-05	83604	TMEM47	transmembrane protein 47
39	1.65278e-05	130574	LYPD6	LY6/PLAUR domain containing 6
40	1.65278e-05	6866	TAC3	tachykinin 3
41	1.85562e-05	5100	PCDH8	protocadherin 8
42	1.85562e-05	375612	LHFPL3	lipoma HMGIC fusion partner-like 3
43	2.07658e-05	57468	SLC12A5	solute carrier family 12 (potassium/chloride transporter), member 5
44	2.1353e-05	79750	ZNF385D	zinc finger protein 385D
45	2.1353e-05	222008	VSTM2A	V-set and transmembrane domain containing 2A
46	2.8069e-05	11255	HRH3	histamine receptor H3
47	2.94043e-05	130576	LYPD6B	LY6/PLAUR domain containing 6B
48	3.23954e-05	2561	GABRB2	gamma-aminobutyric acid (GABA) A receptor, beta 2
49	3.23954e-05	5495	PPM1B	protein phosphatase, Mg2+/Mn2+ dependent, 1B
50	3.23954e-05	653365	ASAH2C	N-acylsphingosine amidohydrolase (non-lysosomal ceramidase) 2C
51	3.4192e-05	23767	FLRT3	fibronectin leucine rich transmembrane protein 3
52	4.26157e-05	4325	MMP16	matrix metallopeptidase 16 (membrane-inserted)
53	4.26157e-05	114134	SLC2A13	solute carrier family 2 (facilitated glucose transporter), member 13
54	4.37175e-05	641649	TMEM91	transmembrane protein 91
55	4.77544e-05	6863	TAC1	tachykinin, precursor 1
56	4.83077e-05	1301	COL11A1	collagen, type XI, alpha 1
57	4.88863e-05	401190	RGS7BP	regulator of G-protein signaling 7 binding protein
58	4.88863e-05	124925	SEZ6	seizure related 6 homolog (mouse)
59	5.04035e-05	23768	FLRT2	fibronectin leucine rich transmembrane protein 2
60	5.21605e-05	285987	DLX6-AS1	DLX6 antisense RNA 1 (non-protein coding)
61	6.452e-05	7223	TRPC4	transient receptor potential cation channel, subfamily C, member 4
62	6.79603e-05	1750	DLX6	distal-less homeobox 6
63	8.07363e-05	441094	FLJ42709	uncharacterized LOC441094
64	8.15747e-05	54361	WNT4	wingless-type MMTV integration site family, member 4
65	0.000104532	3360	HTR4	5-hydroxytryptamine (serotonin) receptor 4
66	0.000114532	54550	NECAB2	N-terminal EF-hand calcium binding protein 2
67	0.000143376	51617	HMP19	HMP19 protein
68	0.000143376	8193	DPF1	D4, zinc and double PHD fingers family 1
69	0.000146888	432	ASGR1	asialoglycoprotein receptor 1
70	0.000157787	41	ACCN2	amiloride-sensitive cation channel 2, neuronal
71	0.000172444	3912	LAMB1	laminin, beta 1
72	0.000235502	64405	CDH22	cadherin 22, type 2
73	0.000236941	51440	HPCAL4	hippocalcin like 4
74	0.000263173	2917	GRM7	glutamate receptor, metabotropic 7
75	0.000263173	94122	SYTL5	synaptotagmin-like 5
76	0.000288939	202559	KHDRBS2	KH domain containing, RNA binding, signal transduction associated 2
77	0.000294457	493	ATP2B4	ATPase, Ca++ transporting, plasma membrane 4
78	0.00029788	389058	SP5	Sp5 transcription factor
79	0.000325779	132204	SYNPR	synaptoporin
80	0.000336998	79623	GALNT14	UDP-N-acetyl-alpha-D-galactosamine:polypeptide N-acetylgalactosaminyltransferase 14 (GalNAc-T14)
81	0.000342775	4435	CITED1	Cbp/p300-interacting transactivator, with Glu/Asp-rich carboxy-terminal domain, 1
82	0.000355452	143279	HECTD2	HECT domain containing 2
83	0.000358632	57451	ODZ2	odz, odd Oz/ten-m homolog 2 (Drosophila)
84	0.000379992	84189	SLITRK6	SLIT and NTRK-like family, member 6
85	0.000405655	139065	SLITRK4	SLIT and NTRK-like family, member 4
86	0.000519667	54212	SNTG1	syntrophin, gamma 1
87	0.00052883	3747	KCNC2	potassium voltage-gated channel, Shaw-related subfamily, member 2
88	0.000559762	9783	RIMS3	regulating synaptic membrane exocytosis 3
89	0.000641765	163404	LPPR5	lipid phosphate phosphatase-related protein type 5
90	0.000682685	114786	XKR4	XK, Kell blood group complex subunit-related family, member 4
91	0.000711359	4988	OPRM1	opioid receptor, mu 1
92	0.000744703	442213	C6orf138	chromosome 6 open reading frame 138
93	0.000751125	9254	CACNA2D2	calcium channel, voltage-dependent, alpha 2/delta subunit 2
94	0.000766157	22986	SORCS3	sortilin-related VPS10 domain containing receptor 3
95	0.000784501	345222	C4orf44	chromosome 4 open reading frame 44
96	0.000826517	10369	CACNG2	calcium channel, voltage-dependent, gamma subunit 2
97	0.000925053	56624	ASAH2	N-acylsphingosine amidohydrolase (non-lysosomal ceramidase) 2
98	0.000978688	92370	ACPL2	acid phosphatase-like 2
99	0.00098965	170302	ARX	aristaless related homeobox
100	0.00098965	793	CALB1	calbindin 1, 28kDa
101	0.00107631	7138	TNNT1	troponin T type 1 (skeletal, slow)
102	0.00109145	11141	IL1RAPL1	interleukin 1 receptor accessory protein-like 1
103	0.00109777	84623	KIRREL3	kin of IRRE like 3 (Drosophila)
104	0.00112144	10683	DLL3	delta-like 3 (Drosophila)
105	0.00117168	3149	HMGB3	high mobility group box 3
106	0.00135155	221981	THSD7A	thrombospondin, type I, domain containing 7A
107	0.00139804	55137	FIGN	fidgetin
108	0.00139804	5179	PENK	proenkephalin
109	0.00149516	2891	GRIA2	glutamate receptor, ionotropic, AMPA 2
110	0.00153996	440434	LOC440434	aminopeptidase puromycin sensitive pseudogene
111	0.00171089	7881	KCNAB1	potassium voltage-gated channel, shaker-related subfamily, beta member 1
112	0.00176807	284424	MIR7-3HG	MIR7-3 host gene (non-protein coding)
113	0.00177774	2567	GABRG3	gamma-aminobutyric acid (GABA) A receptor, gamma 3
114	0.00182027	90632	LINC00473	long intergenic non-protein coding RNA 473
115	0.00183252	341	APOC1	apolipoprotein C-I
116	0.00183637	115827	RAB3C	RAB3C, member RAS oncogene family
117	0.00196861	23007	PLCH1	phospholipase C, eta 1
118	0.00196861	23236	PLCB1	phospholipase C, beta 1 (phosphoinositide-specific)
119	0.00199802	57699	CPNE5	copine V
120	0.00202595	80034	CSRNP3	cysteine-serine-rich nuclear protein 3
121	0.00202595	23676	SMPX	small muscle protein, X-linked
122	0.00205832	285093	CXXC11	CXXC finger protein 11
123	0.00217706	23671	TMEFF2	transmembrane protein with EGF-like and two follistatin-like domains 2
124	0.00221402	55711	FAR2	fatty acyl CoA reductase 2
125	0.00229379	4915	NTRK2	neurotrophic tyrosine kinase, receptor, type 2
126	0.00233442	6496	SIX3	SIX homeobox 3
127	0.00241672	55515	ACCN4	amiloride-sensitive cation channel 4, pituitary
128	0.00245912	3815	KIT	v-kit Hardy-Zuckerman 4 feline sarcoma viral oncogene homolog
129	0.0025245	105	ADARB2	adenosine deaminase, RNA-specific, B2
130	0.0025245	139728	PNCK	pregnancy up-regulated non-ubiquitously expressed CaM kinase
131	0.00288501	54566	EPB41L4B	erythrocyte membrane protein band 4.1 like 4B
132	0.00312325	4703	NEB	nebulin
133	0.0031464	2911	GRM1	glutamate receptor, metabotropic 1
134	0.00314962	2982	GUCY1A3	guanylate cyclase 1, soluble, alpha 3
135	0.00314962	3670	ISL1	ISL LIM homeobox 1
136	0.00314962	1513	CTSK	cathepsin K
137	0.00318066	26045	LRRTM2	leucine rich repeat transmembrane neuronal 2
138	0.00403708	56899	ANKS1B	ankyrin repeat and sterile alpha motif domain containing 1B
139	0.00421838	2953	GSTT2	glutathione S-transferase theta 2
140	0.00432729	785	CACNB4	calcium channel, voltage-dependent, beta 4 subunit
141	0.00432729	115024	NT5C3L	5'-nucleotidase, cytosolic III-like
142	0.00432729	10888	GPR83	G protein-coupled receptor 83
143	0.00437583	55531	ELMOD1	ELMO/CED-12 domain containing 1
144	0.00437583	9699	RIMS2	regulating synaptic membrane exocytosis 2
145	0.00441188	93556	EGFEM1P	EGF-like and EMI domain containing 1, pseudogene
146	0.00445464	654790	PCP4L1	Purkinje cell protein 4 like 1
147	0.0048505	2625	GATA3	GATA binding protein 3
148	0.00543435	283576	ZDHHC22	zinc finger, DHHC-type containing 22
149	0.00543435	8499	PPFIA2	protein tyrosine phosphatase, receptor type, f polypeptide (PTPRF), interacting protein (liprin), alpha 2
150	0.00543435	266722	HS6ST3	heparan sulfate 6-O-sulfotransferase 3
151	0.00554699	3067	HDC	histidine decarboxylase
152	0.00558213	4885	NPTX2	neuronal pentraxin II
153	0.00607261	1612	DAPK1	death-associated protein kinase 1
154	0.0061181	283651	HMGN2P46	high mobility group nucleosomal binding domain 2 pseudogene 46
155	0.0061181	170961	ANKRD24	ankyrin repeat domain 24
156	0.00623465	55997	CFC1	cripto, FRL-1, cryptic family 1
157	0.00649272	401720	FIGNL2	fidgetin-like 2
158	0.00662837	5176	SERPINF1	serpin peptidase inhibitor, clade F (alpha-2 antiplasmin, pigment epithelium derived factor), member 1
159	0.00677966	4287	ATXN3	ataxin 3
160	0.00681712	252995	FNDC5	fibronectin type III domain containing 5
161	0.00703079	4948	OCA2	oculocutaneous albinism II
162	0.00712568	54331	GNG2	guanine nucleotide binding protein (G protein), gamma 2
163	0.00738466	5795	PTPRJ	protein tyrosine phosphatase, receptor type, J
164	0.00747252	4852	NPY	neuropeptide Y
165	0.0074872	4062	LY6H	lymphocyte antigen 6 complex, locus H
166	0.00771101	646658	SYNDIG1L	synapse differentiation inducing 1-like
167	0.00791299	146760	RTN4RL1	reticulon 4 receptor-like 1
168	0.00791299	2823	GPM6A	glycoprotein M6A
169	0.00799303	2915	GRM5	glutamate receptor, metabotropic 5
170	0.00799303	79816	TLE6	transducin-like enhancer of split 6 (E(sp1) homolog, Drosophila)
171	0.00799303	23285	KIAA1107	KIAA1107
172	0.00826225	7074	TIAM1	T-cell lymphoma invasion and metastasis 1
173	0.00833612	100127998
174	0.0084477	563	AZGP1	alpha-2-glycoprotein 1, zinc-binding
175	0.00869917	22871	NLGN1	neuroligin 1
176	0.00877712	3914	LAMB3	laminin, beta 3
177	0.00915991	11069	RAPGEF4	Rap guanine nucleotide exchange factor (GEF) 4
178	0.00924296	50859	SPOCK3	sparc/osteonectin, cwcv and kazal-like domains proteoglycan (testican) 3
179	0.00947104	5582	PRKCG	protein kinase C, gamma
180	0.00991092	1739	DLG1	discs, large homolog 1 (Drosophila)
181	0.0100711	441052	LOC441052	uncharacterized LOC441052
182	0.0102041	22987	SV2C	synaptic vesicle glycoprotein 2C
183	0.010389	4861	NPAS1	neuronal PAS domain protein 1
184	0.0119852	30010	NXPH1	neurexophilin 1
185	0.0119852	4645	MYO5B	myosin VB
186	0.0122461	57186	RALGAPA2	Ral GTPase activating protein, alpha subunit 2 (catalytic)
187	0.0122461	5367	PMCH	pro-melanin-concentrating hormone
188	0.0122798	80333	KCNIP4	Kv channel interacting protein 4
189	0.0129598	8437	RASAL1	RAS protein activator like 1 (GAP1 like)
190	0.0129598	347731	LRRTM3	leucine rich repeat transmembrane neuronal 3
191	0.0131439	11113	CIT	citron (rho-interacting, serine/threonine kinase 21)
192	0.0134512	55450	CAMK2N1	calcium/calmodulin-dependent protein kinase II inhibitor 1
193	0.0135929	55243	KIRREL	kin of IRRE like (Drosophila)
194	0.0137711	10243	GPHN	gephyrin
195	0.013799	9118	INA	internexin neuronal intermediate filament protein, alpha
196	0.0138568	23429	RYBP	RING1 and YY1 binding protein
197	0.0139122	84620	ST6GAL2	ST6 beta-galactosamide alpha-2,6-sialyltranferase 2
198	0.0140268	2566	GABRG2	gamma-aminobutyric acid (GABA) A receptor, gamma 2
199	0.0141778	219287	FAM123A	family with sequence similarity 123A
200	0.0144419	261729	STEAP2	STEAP family member 2, metalloreductase
201	0.0144648	85352	KIAA1644	KIAA1644
202	0.0144954	51339	DACT1	dapper, antagonist of beta-catenin, homolog 1 (Xenopus laevis)
203	0.016042	83851	SYT16	synaptotagmin XVI
204	0.0161615	9465	AKAP7	A kinase (PRKA) anchor protein 7
205	0.0162839	6604	SMARCD3	SWI/SNF related, matrix associated, actin dependent regulator of chromatin, subfamily d, member 3
206	0.016455	5629	PROX1	prospero homeobox 1
207	0.016455	92949	ADAMTSL1	ADAMTS-like 1
208	0.016455	3479	IGF1	insulin-like growth factor 1 (somatomedin C)
209	0.0165539	26468	LHX6	LIM homeobox 6
210	0.0165952	30011	SH3KBP1	SH3-domain kinase binding protein 1
211	0.0167024	23475	QPRT	quinolinate phosphoribosyltransferase
212	0.0168406	51764	GNG13	guanine nucleotide binding protein (G protein), gamma 13
213	0.0168406	2904	GRIN2B	glutamate receptor, ionotropic, N-methyl D-aspartate 2B
214	0.0170037	1690	COCH	coagulation factor C homolog, cochlin (Limulus polyphemus)
215	0.0170037	26002	MOXD1	monooxygenase, DBH-like 1
216	0.0181718	91768	CABLES1	Cdk5 and Abl enzyme substrate 1
217	0.0184049	2869	GRK5	G protein-coupled receptor kinase 5
218	0.0185606	389136	VGLL3	vestigial like 3 (Drosophila)
219	0.0186574	9863	MAGI2	membrane associated guanylate kinase, WW and PDZ domain containing 2
220	0.0192747	79035	OBFC2B	oligonucleotide/oligosaccharide-binding fold containing 2B
221	0.0194629	3745	KCNB1	potassium voltage-gated channel, Shab-related subfamily, member 1
222	0.0200191	387597	ILDR2	immunoglobulin-like domain containing receptor 2
223	0.0204983	1382	CRABP2	cellular retinoic acid binding protein 2
224	0.0207323	6934	TCF7L2	transcription factor 7-like 2 (T-cell specific, HMG-box)
225	0.0211923	4625	MYH7	myosin, heavy chain 7, cardiac muscle, beta
226	0.0215862	9077	DIRAS3	DIRAS family, GTP-binding RAS-like 3
227	0.0215862	1620	DBC1	deleted in bladder cancer 1
228	0.0220437	125113	KRT222	keratin 222
229	0.0220437	256536	TCERG1L	transcription elongation regulator 1-like
230	0.0220579	402117	VWC2L	von Willebrand factor C domain containing protein 2-like
231	0.0221445	6457	SH3GL3	SH3-domain GRB2-like 3
232	0.0221445	25849	PARM1	prostate androgen-regulated mucin-like protein 1
233	0.0222025	8804	CREG1	cellular repressor of E1A-stimulated genes 1
234	0.0222025	167359	NIM1	serine/threonine-protein kinase NIM1
235	0.0229336	285671	RNF180	ring finger protein 180
236	0.0229336	64478	CSMD1	CUB and Sushi multiple domains 1
237	0.0230732	10842	PPP1R17	protein phosphatase 1, regulatory subunit 17
238	0.0233194	7101	NR2E1	nuclear receptor subfamily 2, group E, member 1
239	0.0233847	339287	MSL1	male-specific lethal 1 homolog (Drosophila)
240	0.0234867	347730	LRRTM1	leucine rich repeat transmembrane neuronal 1
241	0.0238491	23043	TNIK	TRAF2 and NCK interacting kinase
242	0.0250429	259282	BOD1L	biorientation of chromosomes in cell division 1-like
243	0.0250429	84530	SRRM4	serine/arginine repetitive matrix 4
244	0.025136	3754	KCNF1	potassium voltage-gated channel, subfamily F, member 1
245	0.0257515	10874	NMU	neuromedin U
246	0.0268067	152831	KLB	klotho beta
247	0.0271823	57554	LRRC7	leucine rich repeat containing 7
248	0.0278045	132320	SCLT1	sodium channel and clathrin linker 1
249	0.0281946	6000	RGS7	regulator of G-protein signaling 7
250	0.0281946	28969	BZW2	basic leucine zipper and W2 domains 2
251	0.0291296	56986	DTWD1	DTW domain containing 1
252	0.0292677	408263	FNDC9	fibronectin type III domain containing 9
253	0.0293912	28951	TRIB2	tribbles homolog 2 (Drosophila)
254	0.0293912	57460	PPM1H	protein phosphatase, Mg2+/Mn2+ dependent, 1H
255	0.0303066	253970	SFTA3	surfactant associated 3
256	0.0306201	404037	HAPLN4	hyaluronan and proteoglycan link protein 4
257	0.0306201	4745	NELL1	NEL-like 1 (chicken)
258	0.0306201	9572	NR1D1	nuclear receptor subfamily 1, group D, member 1
259	0.0306224	11122	PTPRT	protein tyrosine phosphatase, receptor type, T
260	0.0306224	7857	SCG2	secretogranin II
261	0.0306224	56672	AKIP1	A kinase (PRKA) interacting protein 1
262	0.0306224	135138	PACRG	PARK2 co-regulated
263	0.0306224	10368	CACNG3	calcium channel, voltage-dependent, gamma subunit 3
264	0.0315834	171019	ADAMTS19	ADAM metallopeptidase with thrombospondin type 1 motif, 19
265	0.0315834	390259	BSX	brain-specific homeobox
266	0.032815	140862	ISM1	isthmin 1 homolog (zebrafish)
267	0.032815	8821	INPP4B	inositol polyphosphate-4-phosphatase, type II, 105kDa
268	0.032815	9152	SLC6A5	solute carrier family 6 (neurotransmitter transporter, glycine), member 5
269	0.032815	79948	LPPR3	lipid phosphate phosphatase-related protein type 3
270	0.0330878	2334	AFF2	AF4/FMR2 family, member 2
271	0.0330878	56937	PMEPA1	prostate transmembrane protein, androgen induced 1
272	0.0333421	3776	KCNK2	potassium channel, subfamily K, member 2
273	0.0344881	89796	NAV1	neuron navigator 1
274	0.0348261	100288165	HMGN2P15	high mobility group nucleosomal binding domain 2 pseudogene 15
275	0.0348261	7474	WNT5A	wingless-type MMTV integration site family, member 5A
276	0.0353172	344558	SH3RF3	SH3 domain containing ring finger 3
277	0.0363606	441150	C6orf226	chromosome 6 open reading frame 226
278	0.0363606	3350	HTR1A	5-hydroxytryptamine (serotonin) receptor 1A
279	0.0363606	54072	LINC00158	long intergenic non-protein coding RNA 158
280	0.0365463	114805	GALNT13	UDP-N-acetyl-alpha-D-galactosamine:polypeptide N-acetylgalactosaminyltransferase 13 (GalNAc-T13)
281	0.0365463	654429	LRTM2	leucine-rich repeats and transmembrane domains 2
282	0.0367843	114788	CSMD3	CUB and Sushi multiple domains 3
283	0.0367843	399947	C11orf87	chromosome 11 open reading frame 87
284	0.0367843	57497	LRFN2	leucine rich repeat and fibronectin type III domain containing 2
285	0.0367843	9066	SYT7	synaptotagmin VII
286	0.0368254	64061	TSPYL2	TSPY-like 2
287	0.0370429	55784	MCTP2	multiple C2 domains, transmembrane 2
288	0.0378581	93663	ARHGAP18	Rho GTPase activating protein 18
289	0.0378581	3321	IGSF3	immunoglobulin superfamily, member 3
290	0.0381802	55691	FRMD4A	FERM domain containing 4A
291	0.0381802	81557	MAGED4B	melanoma antigen family D, 4B
292	0.0381802	100	ADA	adenosine deaminase
293	0.0382325	23154	NCDN	neurochondrin
294	0.0382325	10690	FUT9	fucosyltransferase 9 (alpha (1,3) fucosyltransferase)
295	0.0385109	3778	KCNMA1	potassium large conductance calcium-activated channel, subfamily M, alpha member 1
296	0.0385109	90806	ANGEL2	angel homolog 2 (Drosophila)
297	0.0386194	23026	MYO16	myosin XVI
298	0.0391093	8403	SOX14	SRY (sex determining region Y)-box 14
299	0.0396005	51363	CHST15	carbohydrate (N-acetylgalactosamine 4-sulfate 6-O) sulfotransferase 15
300	0.0411683	400120	SERTM1	serine-rich and transmembrane domain containing 1
301	0.0413693	5955	RCN2	reticulocalbin 2, EF-hand calcium binding domain
302	0.0414819	29098	RANGRF	RAN guanine nucleotide release factor
303	0.0416976	118427	OLFM3	olfactomedin 3
304	0.0416976	40	ACCN1	amiloride-sensitive cation channel 1, neuronal
305	0.0416976	7026	NR2F2	nuclear receptor subfamily 2, group F, member 2
306	0.0416976	56906	THAP10	THAP domain containing 10
307	0.0420056	442381
308	0.0420056	590	BCHE	butyrylcholinesterase
309	0.0422713	65997	RASL11B	RAS-like, family 11, member B
310	0.0422713	56547	MMP26	matrix metallopeptidase 26
311	0.0422713	29988	SLC2A8	solute carrier family 2 (facilitated glucose transporter), member 8
312	0.042351	54510	PCDH18	protocadherin 18
313	0.0426486	140465	MYL6B	myosin, light chain 6B, alkali, smooth muscle and non-muscle
314	0.0427809	9900	SV2A	synaptic vesicle glycoprotein 2A
315	0.0430657	10247	HRSP12	heat-responsive protein 12
316	0.0433489	9037	SEMA5A	sema domain, seven thrombospondin repeats (type 1 and type 1-like), transmembrane domain (TM) and short cytoplasmic domain, (semaphorin) 5A
317	0.0433489	2941	GSTA4	glutathione S-transferase alpha 4
318	0.0437774	120114	FAT3	FAT tumor suppressor homolog 3 (Drosophila)
319	0.0440968	150297	C22orf42	chromosome 22 open reading frame 42
320	0.0442389	6095	RORA	RAR-related orphan receptor A
321	0.0448411	1428	CRYM	crystallin, mu
322	0.0451823	7556	ZNF10	zinc finger protein 10
323	0.0462568	11197	WIF1	WNT inhibitory factor 1
324	0.046797	58157	NGB	neuroglobin
325	0.0468139	7224	TRPC5	transient receptor potential cation channel, subfamily C, member 5
326	0.0481007	9499	MYOT	myotilin
327	0.0483052	648	BMI1	BMI1 polycomb ring finger oncogene
328	0.0483052	253017	TECRL	trans-2,3-enoyl-CoA reductase-like
329	0.0483342	6664	SOX11	SRY (sex determining region Y)-box 11
330	0.0490952	56995	TULP4	tubby like protein 4
331	0.049533	114757	CYGB	cytoglobin
332	0.0496084	121601	ANO4	anoctamin 4
333	0.0496084	9734	HDAC9	histone deacetylase 9
334	0.0496084	10806	SDCCAG8	serologically defined colon cancer antigen 8
335	0.0501972	11221	DUSP10	dual specificity phosphatase 10
336	0.050257	54674	LRRN3	leucine rich repeat neuronal 3
337	0.0503519	56062	KLHL4	kelch-like 4 (Drosophila)
338	0.0516042	57570	TRMT5	TRM5 tRNA methyltransferase 5 homolog (S. cerevisiae)
339	0.0516042	112609	MRAP2	melanocortin 2 receptor accessory protein 2
340	0.0516042	440180	LOC440180	zinc finger, CCHC domain containing 7 pseudogene
341	0.0516603	9750	FAM65B	family with sequence similarity 65, member B
342	0.051812	114800	CCDC85A	coiled-coil domain containing 85A
343	0.0520628	6770	STAR	steroidogenic acute regulatory protein
344	0.0521716	337876	CHSY3	chondroitin sulfate synthase 3
345	0.0521716	3208	HPCA	hippocalcin
346	0.0521716	81620	CDT1	chromatin licensing and DNA replication factor 1
347	0.0521716	64881	PCDH20	protocadherin 20
348	0.0534083	2946	GSTM2	glutathione S-transferase mu 2 (muscle)
349	0.0534083	4201	MEA1	male-enhanced antigen 1
350	0.0544499	1002	CDH4	cadherin 4, type 1, R-cadherin (retinal)
351	0.0546263	401399	PRRT4	proline-rich transmembrane protein 4
352	0.05536	989	SEPT7	septin 7
353	0.055763	84513	PPAPDC1B	phosphatidic acid phosphatase type 2 domain containing 1B
354	0.055763	10886	NPFFR2	neuropeptide FF receptor 2
355	0.0571478	5816	PVALB	parvalbumin
356	0.0583609	54976	C20orf27	chromosome 20 open reading frame 27
357	0.0583609	85376	RIMBP3	RIMS binding protein 3
358	0.0583609	54757	FAM20A	family with sequence similarity 20, member A
359	0.0583609	90627	STARD13	StAR-related lipid transfer (START) domain containing 13
360	0.0591098	130399	ACVR1C	activin A receptor, type IC
361	0.0599491	441061	MARCH11	membrane-associated ring finger (C3HC4) 11
362	0.0599758	11001	SLC27A2	solute carrier family 27 (fatty acid transporter), member 2
363	0.0601468	3151	HMGN2	high mobility group nucleosomal binding domain 2
364	0.0601468	253639	ZNF620	zinc finger protein 620
365	0.0602498	128872	HMGB3P1	high mobility group box 3 pseudogene 1
366	0.0607622	8715	NOL4	nucleolar protein 4
367	0.0609927	222236	NAPEPLD	N-acyl phosphatidylethanolamine phospholipase D
368	0.0614158	222553	SLC35F1	solute carrier family 35, member F1
369	0.0625926	6327	SCN2B	sodium channel, voltage-gated, type II, beta
370	0.0626201	2259	FGF14	fibroblast growth factor 14
371	0.0629602	340146	SLC35D3	solute carrier family 35, member D3
372	0.0630409	56288	PARD3	par-3 partitioning defective 3 homolog (C. elegans)
373	0.0634335	8464	SUPT3H	suppressor of Ty 3 homolog (S. cerevisiae)
374	0.0635669	375567	VWC2	von Willebrand factor C domain containing 2
375	0.0635669	25758	C11orf41	chromosome 11 open reading frame 41
376	0.064143	816	CAMK2B	calcium/calmodulin-dependent protein kinase II beta
377	0.0645993	54841	BIVM	basic, immunoglobulin-like variable motif containing
378	0.064777	2894	GRID1	glutamate receptor, ionotropic, delta 1
379	0.064777	5797	PTPRM	protein tyrosine phosphatase, receptor type, M
380	0.064777	2558	GABRA5	gamma-aminobutyric acid (GABA) A receptor, alpha 5
381	0.064777	374887	YJEFN3	YjeF N-terminal domain containing 3
382	0.06479	10570	DPYSL4	dihydropyrimidinase-like 4
383	0.0649515	92196	DAPL1	death associated protein-like 1
384	0.0650917	9497	SLC4A7	solute carrier family 4, sodium bicarbonate cotransporter, member 7
385	0.0653767	3667	IRS1	insulin receptor substrate 1
386	0.06571	6886	TAL1	T-cell acute lymphocytic leukemia 1
387	0.0657135	4345	CD200	CD200 molecule
388	0.0657135	54437	SEMA5B	sema domain, seven thrombospondin repeats (type 1 and type 1-like), transmembrane domain (TM) and short cytoplasmic domain, (semaphorin) 5B
389	0.0658889	148281	SYT6	synaptotagmin VI
390	0.0665787	64219	PJA1	praja ring finger 1
391	0.0671145	79944	L2HGDH	L-2-hydroxyglutarate dehydrogenase
392	0.0685583	253314	EIF4E1B	eukaryotic translation initiation factor 4E family member 1B
393	0.0685583	83874	TBC1D10A	TBC1 domain family, member 10A
394	0.0692096	114088	TRIM9	tripartite motif containing 9
395	0.0692096	51027	BOLA1	bolA homolog 1 (E. coli)
396	0.0700927	9025	RNF8	ring finger protein 8
397	0.070127	114569	MAL2	mal, T-cell differentiation protein 2 (gene/pseudogene)
398	0.070127	23316	CUX2	cut-like homeobox 2
399	0.070127	6624	FSCN1	fascin homolog 1, actin-bundling protein (Strongylocentrotus purpuratus)
400	0.0701655	5370	PMCHL2	pro-melanin-concentrating hormone-like 2, pseudogene
401	0.0701655	10998	SLC27A5	solute carrier family 27 (fatty acid transporter), member 5
402	0.0701655	340533	KIAA2022	KIAA2022
403	0.0722904	29094	LGALSL	lectin, galactoside-binding-like
404	0.0726649	10235	RASGRP2	RAS guanyl releasing protein 2 (calcium and DAG-regulated)
405	0.0730206	6533	SLC6A6	solute carrier family 6 (neurotransmitter transporter, taurine), member 6
406	0.0730206	338645	LUZP2	leucine zipper protein 2
407	0.0739219	127343	DMBX1	diencephalon/mesencephalon homeobox 1
408	0.0739219	150568	LOC150568	uncharacterized LOC150568
409	0.0756119	2719	GPC3	glypican 3
410	0.0756119	440995
411	0.0759377	163255	ZNF540	zinc finger protein 540
412	0.0762123	645323	LINC00461	long intergenic non-protein coding RNA 461
413	0.0772645	653051
414	0.0774526	4685	NCAM2	neural cell adhesion molecule 2
415	0.0781702	431707	LHX8	LIM homeobox 8
416	0.0789116	5152	PDE9A	phosphodiesterase 9A
417	0.0790452	57496	MKL2	MKL/myocardin-like 2
418	0.0798523	10966	RAB40B	RAB40B, member RAS oncogene family
419	0.0798523	256130	TMEM196	transmembrane protein 196
420	0.0798523	1294	COL7A1	collagen, type VII, alpha 1
421	0.0802978	254263	CNIH2	cornichon homolog 2 (Drosophila)
422	0.0802978	5649	RELN	reelin
423	0.0808916	10615	SPAG5	sperm associated antigen 5
424	0.0808916	4883	NPR3	natriuretic peptide receptor C/guanylate cyclase C (atrionatriuretic peptide receptor C)
425	0.0808916	376940	ZC3H6	zinc finger CCCH-type containing 6
426	0.0808916	8708	B3GALT1	UDP-Gal:betaGlcNAc beta 1,3-galactosyltransferase, polypeptide 1
427	0.0810155	1740	DLG2	discs, large homolog 2 (Drosophila)
428	0.0812884	613038	LOC613038	coiled-coil domain containing 101 pseudogene
429	0.0815119	9890	LPPR4	lipid phosphate phosphatase-related protein type 4
430	0.0815119	10418	SPON1	spondin 1, extracellular matrix protein
431	0.0815119	4692	NDN	necdin homolog (mouse)
432	0.0821302	2893	GRIA4	glutamate receptor, ionotrophic, AMPA 4
433	0.0821454	2555	GABRA2	gamma-aminobutyric acid (GABA) A receptor, alpha 2
434	0.0825065	2557	GABRA4	gamma-aminobutyric acid (GABA) A receptor, alpha 4
435	0.0825065	2898	GRIK2	glutamate receptor, ionotropic, kainate 2
436	0.0827969	57453	DSCAML1	Down syndrome cell adhesion molecule like 1
437	0.0830673	5799	PTPRN2	protein tyrosine phosphatase, receptor type, N polypeptide 2
438	0.0831175	11154	AP4S1	adaptor-related protein complex 4, sigma 1 subunit
439	0.0831175	10858	CYP46A1	cytochrome P450, family 46, subfamily A, polypeptide 1
440	0.0831175	29116	MYLIP	myosin regulatory light chain interacting protein
441	0.0832118	7425	VGF	VGF nerve growth factor inducible
442	0.0834933	7090	TLE3	transducin-like enhancer of split 3 (E(sp1) homolog, Drosophila)
443	0.0834933	50486	G0S2	G0/G1switch 2
444	0.0835178	1016	CDH18	cadherin 18, type 2
445	0.0852827	23036	ZNF292	zinc finger protein 292
446	0.0853831	340554	ZC3H12B	zinc finger CCCH-type containing 12B
447	0.0853831	8817	FGF18	fibroblast growth factor 18
448	0.0853831	10309	CCNO	cyclin O
449	0.0853831	442524	DPY19L2P3	dpy-19-like 2 pseudogene 3 (C. elegans)
450	0.085674	3625	INHBB	inhibin, beta B
451	0.0864377	55013	CCDC109B	coiled-coil domain containing 109B
452	0.0864377	729952	HMGB3P6	high mobility group box 3 pseudogene 6
453	0.0866159	93185	IGSF8	immunoglobulin superfamily, member 8
454	0.0868493	6511	SLC1A6	solute carrier family 1 (high affinity aspartate/glutamate transporter), member 6
455	0.0868493	10039	PARP3	poly (ADP-ribose) polymerase family, member 3
456	0.0884496	59283	CACNG8	calcium channel, voltage-dependent, gamma subunit 8
457	0.0889899	53826	FXYD6	FXYD domain containing ion transport regulator 6
458	0.0905149	8913	CACNA1G	calcium channel, voltage-dependent, T type, alpha 1G subunit
459	0.0905149	30819	KCNIP2	Kv channel interacting protein 2
460	0.090823	50810	HDGFRP3	hepatoma-derived growth factor, related protein 3
461	0.0909088	57282	SLC4A10	solute carrier family 4, sodium bicarbonate transporter, member 10
462	0.0920022	285141	LOC285141	uncharacterized protein LOC285141
463	0.0927004	8601	RGS20	regulator of G-protein signaling 20
464	0.0933329	1741	DLG3	discs, large homolog 3 (Drosophila)
465	0.0933329	1139	CHRNA7	cholinergic receptor, nicotinic, alpha 7
466	0.0933329	2290	FOXG1	forkhead box G1
467	0.0933329	6657	SOX2	SRY (sex determining region Y)-box 2
468	0.09382	338699	ANKRD42	ankyrin repeat domain 42
469	0.09382	401498	TMEM215	transmembrane protein 215
470	0.0940775	8707	B3GALT2	UDP-Gal:betaGlcNAc beta 1,3-galactosyltransferase, polypeptide 2
471	0.0943766	4254	KITLG	KIT ligand
472	0.0949537	284207	METRNL	meteorin, glial cell differentiation regulator-like
473	0.0954223	386618	KCTD4	potassium channel tetramerisation domain containing 4
474	0.0956928	7539	ZFP37	zinc finger protein 37 homolog (mouse)
475	0.096206	10633	RASL10A	RAS-like, family 10, member A
476	0.0963166	284611	FAM102B	family with sequence similarity 102, member B
477	0.0969686	1075	CTSC	cathepsin C
478	0.0978297	29902	C12orf24	chromosome 12 open reading frame 24
479	0.098857	1404	HAPLN1	hyaluronan and proteoglycan link protein 1
480	0.099209	7130	TNFAIP6	tumor necrosis factor, alpha-induced protein 6
481	0.0996104	27294	DHDH	dihydrodiol dehydrogenase (dimeric)
482	0.0996104	170261	ZCCHC12	zinc finger, CCHC domain containing 12
483	0.0999954	119391	GSTO2	glutathione S-transferase omega 2
484	0.100285	2983	GUCY1B3	guanylate cyclase 1, soluble, beta 3
485	0.100662	84309	NUDT16L1	nudix (nucleoside diphosphate linked moiety X)-type motif 16-like 1
486	0.102378	2906	GRIN2D	glutamate receptor, ionotropic, N-methyl D-aspartate 2D
487	0.10295	91977	MYOZ3	myozenin 3
488	0.103114	1129	CHRM2	cholinergic receptor, muscarinic 2
489	0.103735	6096	RORB	RAR-related orphan receptor B
490	0.103735	6585	SLIT1	slit homolog 1 (Drosophila)
491	0.105048	27087	B3GAT1	beta-1,3-glucuronyltransferase 1 (glucuronosyltransferase P)
492	0.105048	84465	MEGF11	multiple EGF-like-domains 11
493	0.105208	642938	FAM196A	family with sequence similarity 196, member A
494	0.107148	253782	CERS6	ceramide synthase 6
495	0.107148	23378	RRP8	ribosomal RNA processing 8, methyltransferase, homolog (yeast)
496	0.10845	2977	GUCY1A2	guanylate cyclase 1, soluble, alpha 2
497	0.10912	55352	C17orf79	chromosome 17 open reading frame 79
498	0.109152	64168	NECAB1	N-terminal EF-hand calcium binding protein 1
499	0.1101	3486	IGFBP3	insulin-like growth factor binding protein 3
500	0.1101	83547	RILP	Rab interacting lysosomal protein

[truncated: 20 more sheets: Goblet Cells, Macrophages, Microglia, Neurons, NG2 Glia, NK Cells, Noradrenergic Neurons, Oligodendrocytes, Osteoblasts, Paneth Cells, Platelets, Pluripotent Stem Cells, Podocytes, Schwann Cells, Serotonergic Neurons, Simple Epithelial Cells, Skeletal Muscle Cells, Smooth Muscle Cells, Stratified Epithelial Cells, T Cells]
