# Supplementary material for: CellMapper: rapid and accurate inference of gene expression in difficult-to-isolate cell types
Source: Genome Biol. 2016 Sep 29;17:201. doi: 10.1186/s13059-016-1062-5 (PMC5043525; doi:10.1186/s13059-016-1062-5)
Supplement: Additional file 14: — Table of genes within GWAS loci predicted for expression in relevant cell types, focusing on loci associated with red blood cell phenotypes, platelet phenotypes, or inflammatory bowel disease (IBD). (XLSX 24 kb) [file 13059_2016_1062_MOESM14_ESM.xlsx]

## Sheet: IBD - Jostins, et al
Prioritizing GWAS Candidates Using CellMapper, Part 1
Inflammatory Bowel Disease (IBD) Loci from Jostins, et al. Nature (2012)
Prioritization Strategies Used by Jostins, et al. (refer to the original paper for details):
c = coding SNP in linkage disequilibrium (r2 > 0.8)
d = DAPPLE (Disease Association Protein-Protein Link Evaluator)
e = co-expression network analysis
g = GRAIL (Gene Relationships Across Implicated Loci)
q = eQTL (expression Quantitative Trait Loci)
Disease	SNP	CellMapper Genes† (Associated Cell Type)	Genes Highlighted in Jostins, et al.
Crohn's	rs17391694
Crohn's	rs6679677	PTPN22 (T Cells)	DCLRE1Be, PTPN22g
Crohn's	rs3897478	REG4 (Goblet Cells)	ADAM30c
Crohn's	rs9286879	FASLG (NK Cells/T Cells)	FASLGeg, TNFSF18g
Crohn's	rs1728918		UCNg
Crohn's	rs10865331
Crohn's	rs6716753	SP140 (B Cells)	SP140q
Crohn's	rs12994997	INPP5D (B Cells), DGKD (B Cells)	ATG16L1cq, INPP5De
Crohn's	rs6837335	TXK (NK Cells/T Cells/Platelets)	TECd, TXKg, SLC10A4q
Crohn's	rs13126505	BANK1 (B Cells)
Crohn's	rs10065637	ANKRD55 (Platelets)	IL31RAg, IL6STdg
Crohn's	rs7702331
Crohn's	rs17695092		CPEB4q
Crohn's	rs12663356
Crohn's	rs9264942		HLA-Cq, MICBe, NFKBIL1e, PSORS1C1q
Crohn's	rs9491697
Crohn's	rs13204742	PTPRK (Simple Epithelia), THEMIS (T Cells)
Crohn's	rs212388		TAGAPe
Crohn's	rs10486483
Crohn's	rs864745		CREB5g, JAZF1q
Crohn's	rs7015630		RIPK2g
Crohn's	rs6651252
Crohn's	rs3764147		LACC1cq
Crohn's	rs16967103	RASGRP1 (T Cells)	RASGRP1egq, SPRED1g
Crohn's	rs2066847	NOD2 (Macrophages/Platelets)	ADCY7e, NOD2ecg
Crohn's	rs2945412		LGALS9ge, NOS2g
Crohn's	rs2024092	HMHA1 (B Cells/T Cells)	GPX4q, HMHA1e
Crohn's	rs4802307
Crohn's	rs516246	FAM83E (Goblet Cells), FUT2 (Goblet Cells)	DBPg, FUT2c, SPHK2g, IZUMO1g
Crohn's	rs2284553		GARTq, IFNAR1g, IFNAR2g, IFNGR2gq, IL10RBg, TMEM50Bq
UC	rs10797432		MMEL1q, PLCH2e, TNFRSF14cg
UC	rs6426833	PLA2G2A (Goblet Cells), RNF186 (Paneth Cells)
UC	rs2816958
UC	rs1016883		PLCL1q, RFTN2q
UC	rs17229285
UC	rs9847710		ITIH4q, PRKCDg
UC	rs3774959		MANBAq, NFKB1dg
UC	rs11739663		SLC9A3q
UC	rs254560	PITX1 (Simple Epithelia)
UC	rs6927022	HLA-DOB (B Cells/NK Cells), HLA-DQA1 (B Cells), HLA-DQB1 (B Cells/Macrophages), HLA-DRA (B Cells/Macrophages), HLA-DRB1 (B Cells), HLA-DRB6 (B Cells/Macrophages), PSMB9 (T Cells), TAP1 (T Cells)	HLA-DRAe, HLA-DQA1q, HLA-DQB1eq, HLA-DRB1q
UC	rs798502		CARD11dg, GNA12q, TTYH3e
UC	rs4722672
UC	rs4380874		DLDq
UC	rs4728142	IRF5 (NK Cells)	IRF5egq, TNPO3q, TSPAN33e
UC	rs483905		JRKLq, MAML2q
UC	rs561722	FAM55A (Goblet Cells), FAM55D (Goblet Cells)	FAM55Ac, FAM55Dc
UC	rs28374715		ITPKAd, NDUFAF1q, NUSAP1e
UC	rs11150589	SEPT1 (B Cells/NK Cells/T Cells), ITGAL (NK Cells/T Cells)	ITGALdg
UC	rs1728785	CDH1 (Simple Epithelia), CDH3 (Simple Epithelia)	ZFP90q
UC	rs7210086
UC	rs1126510	PRKD2 (B Cells)	CALM3d
UC	rs6088765		CEP250q, PROCRq, UQCCq
UC	rs6017342	ADA (Paneth Cells), LOC79015 (T Cells)	ADAg, HNF4Ag
Crohn's/UC	rs12103	TNFRSF4 (T Cells), AGRN (Simple Epithelia)	TNFRSF18g, TNFRSF4g
Crohn's/UC	rs35675666		TNFRSF9g
Crohn's/UC	rs12568930
Crohn's/UC	rs11209026	IL12RB2 (NK Cells), SLC35D1 (Goblet Cells)	IL12RB2d, IL23Rcdg
Crohn's/UC	rs2651244
Crohn's/UC	rs4845604	TUFT1 (Simple Epithelia)	RORCg
Crohn's/UC	rs670523	RAB25 (Simple Epithelia)	MSTO1q, RIT1q, UBQLN4c
Crohn's/UC	rs4656958	CD48 (B Cells/T Cells), LY9 (B Cells), ITLN1 (Goblet Cells/Paneth Cells), SLAMF1 (B Cells), F11R (Simple Epithelia), CD244 (NK Cells/Platelets)	CD244q, CD48eg, F11Rq, ITLN1c, SLAMF1g, SLAMF7e, USF1q, ARHGAP30e
Crohn's/UC	rs1801274	FCGR2A (Macrophages/Platelets), FCGR2B (Macrophages), FCGR3B (Macrophages/NK Cells/Platelets), HSPA6 (Macrophages), FCGR2C (Macrophages), FCRLA (B Cells/NK Cells)	FCGR2Aceg, FCGR2Beg, FCGR3Aeg, FCGR3Bg, FCRLAe, HSPA6dq
Crohn's/UC	rs2488389		C1orf53g
Crohn's/UC	rs7554511	KIF21B (NK Cells/T Cells), C1orf106 (Simple Epithelia)	KIF21Be
Crohn's/UC	rs3024505	FAIM3 (B Cells/T Cells), PIGR (Goblet Cells), RASSF5 (T Cells)	FAIM3g, IL10cdeg, IL19dg, IL20dg, IL24dg, MAPKAPK2g, PIGRg, RASSF5e
Crohn's/UC	rs6545800		ADCY3q
Crohn's/UC	rs925255		BREg, FOSL2g
Crohn's/UC	rs10495903	ABCG5 (Paneth Cells)
Crohn's/UC	rs7608910		AHSA2q, C2orf74q, FOSL1g, KIAA1841q, RELAg, RELd
Crohn's/UC	rs6740462		SPRED2g
Crohn's/UC	rs917997	IL1R2 (Goblet Cells), IL18RAP (NK Cells/Platelets)	IL18R1g, IL18RAPg, IL1R1g, IL1R2g, IL1RL1g, IL1RL2g
Crohn's/UC	rs2111485	GCA (Platelets), GCG (Goblet Cells)	IFIH1g
Crohn's/UC	rs1517352	MYO1B (Simple Epithelia), STAT4 (NK Cells/T Cells)	STAT1deg, STAT4g
Crohn's/UC	rs2382817	GPBAR1 (Platelets), CXCR1 (NK Cells), CXCR2 (Platelets), SLC11A1 (Macrophages), VIL1 (Simple Epithelia)	ARPC2q, CTDSP1e, CXCR1dg, CXCR2dg, PNKDq, SLC11A1egq, TMBIM1q
Crohn's/UC	rs3749171		GPR35cg
Crohn's/UC	rs4256159
Crohn's/UC	rs3197999	MST1 (Paneth Cells), MST1R (Simple Epithelia)	BSNc, GPX1g, IP6K1q, IP6K2g, PFKFB4eg, MST1cq, MST1Rg, UCN2g, USP4q
Crohn's/UC	rs2472649	PF4 (NK Cells), PF4V1 (Platelets), PPBP (NK Cells/Platelets)	CXCL1dg, CXCL2g, CXCL3cdg, CXCL5degq, CXCL6g, IL8g, PF4g, PF4V1q
Crohn's/UC	rs7657746		IL2dg, IL21g
Crohn's/UC	rs2930047		DAPgq
Crohn's/UC	rs11742570	PTGER4 (Goblet Cells/T Cells)	PTGER4g
Crohn's/UC	rs1363907	CAST (Goblet Cells)	ERAP1q, ERAP2q, LNPEPq
Crohn's/UC	rs4836519
Crohn's/UC	rs2188962	IRF1 (T Cells)	ACSL6e, CSF2dg, IL13dg, IL3dg, IL4dg, IL5g, IRF1degq, PDLIM4q, SLC22A4cq, SLC22A5q
Crohn's/UC	rs6863411		NDFIP1q, SPRY4g
Crohn's/UC	rs11741861		IRGMg, TNIP1g, ZNF300P1q
Crohn's/UC	rs6871626		IL12Bdg
Crohn's/UC	rs12654812	GRK6 (B Cells/NK Cells), DOK3 (B Cells)	DOK3g
Crohn's/UC	rs17119
Crohn's/UC	rs9358372
Crohn's/UC	rs1847472	BACH2 (B Cells)
Crohn's/UC	rs6568421	PRDM1 (NK Cells)
Crohn's/UC	rs3851228	FYN (T Cells)	FYNg, REV3Lc, TRAF3IP2dgq
Crohn's/UC	rs6920220		TNFAIP3g
Crohn's/UC	rs12199775		PHACTR2d
Crohn's/UC	rs1819333	CCR6 (B Cells)	CCR6eg, RNASET2e, RPS6KA2gq
Crohn's/UC	rs1456896	IKZF1 (B Cells/NK Cells/T Cells)	IKZF1e, ZPBPg
Crohn's/UC	rs9297145		SMURF1q
Crohn's/UC	rs1734907	LRCH4 (B Cells)	EPOdg
Crohn's/UC	rs38904
Crohn's/UC	rs921720		TRIB1g
Crohn's/UC	rs1991866
Crohn's/UC	rs10758669		JAK2dg
Crohn's/UC	rs4743820		NFIL3g
Crohn's/UC	rs4246905		TNFSF15g, TNFSF8g
Crohn's/UC	rs10781499		CARD9cegq, INPP5Eq, PMPCAq, SDCCAG3q
Crohn's/UC	rs12722515		IL15RAdg, IL2RAdg
Crohn's/UC	rs1042058		MAP3K8dg
Crohn's/UC	rs11010067		CREMgq
Crohn's/UC	rs2790216		CISD1q, IPMKq
Crohn's/UC	rs10761659
Crohn's/UC	rs2227564
Crohn's/UC	rs1250546
Crohn's/UC	rs6586030		C10orf58q, TSPAN14q
Crohn's/UC	rs7911264	HHEX (B Cells)
Crohn's/UC	rs4409764		NKX2-3q
Crohn's/UC	rs907611	LSP1 (B Cells)	LSP1q, TNNI2eq
Crohn's/UC	rs10896794	LPXN (T Cells)	CNTFg, LPXNe
Crohn's/UC	rs11230563	CD5 (T Cells), CD6 (T Cells), SLC15A3 (Macrophages), PTGDR2 (Platelets)	CD5g, CD6cg, PTGDR2g
Crohn's/UC	rs4246215		C11orf9q, FADS1q, FADS2q
Crohn's/UC	rs559928	PLCB3 (Paneth Cells)	CCDC88Beq, FLRT1q, RPS6KA4g, TRPT1q
Crohn's/UC	rs2231884	CTSW (NK Cells/Platelets/T Cells), SIPA1 (B Cells/NK Cells)	CTSWq, FOSL1g, RELAg, SNX32q
Crohn's/UC	rs2155219
Crohn's/UC	rs6592362
Crohn's/UC	rs630923	CXCR5 (B Cells/NK Cells), TREH (Paneth Cells)	CXCR5g
Crohn's/UC	rs11612508		LOH12CR1q
Crohn's/UC	rs11564258		MUC19c
Crohn's/UC	rs11168249		VDRe
Crohn's/UC	rs7134599	IFNG (NK Cells/T Cells)	IFNGdeg, IL22g, IL26g
Crohn's/UC	rs17085007
Crohn's/UC	rs941823
Crohn's/UC	rs9557195	GPR18 (B Cells/T Cells)	GPR18e, GPR183g
Crohn's/UC	rs194749		ZFP36L1q
Crohn's/UC	rs4899554	MLH3 (Platelets)	FOSdg, MLH3q
Crohn's/UC	rs8005161	GPR65 (Macrophages/NK Cells/T Cells)	GALCg, GPR65ceg
Crohn's/UC	rs17293632		SMAD3g
Crohn's/UC	rs7495132		CRTC3g
Crohn's/UC	rs529866	SNN (Platelets)	LITAFg, RMI2q, SOCS1dg
Crohn's/UC	rs7404095	PRKCB (B Cells/T Cells)	PRKCBeq
Crohn's/UC	rs26528	APOBR (NK Cells/Platelets), RABEP2 (B Cells)	EIF3Cq, IL27g, NUPR1q, RABEP2g, SULT1A1q, SULT1A2q
Crohn's/UC	rs10521318	IRF8 (B Cells/Macrophages)	IRF8g
Crohn's/UC	rs3091316	CCL8 (Macrophages)	CCL11g, CCL13eg, CCL2gq
Crohn's/UC	rs12946510	ERBB2 (Simple Epithelia), GRB7 (Simple Epithelia)	GSDMAq, GSDMBc, IKZF3g, ORMDL3q, ZPBP2c
Crohn's/UC	rs12942547	STAT5A (T Cells)	STAT3dg, STAT5Ag, STAT5Bg
Crohn's/UC	rs1292053		RPS6KB1q, TUBD1c
Crohn's/UC	rs1893217
Crohn's/UC	rs7240004		SMAD7g
Crohn's/UC	rs727088	CD226 (Platelets)	CD226cegq
Crohn's/UC	rs11879191	CDKN2D (Platelets), AP1M2 (Simple Epithelia), S1PR5 (NK Cells/Platelets)	ICAM1g, PPAN-P2RY11g, TYK2dg
Crohn's/UC	rs17694108	PEPD (Paneth Cells), RHPN2 (Simple Epithelia)	CEBPGg
Crohn's/UC	rs11672983	FCAR (NK Cells), KIR2DL1 (NK Cells), KIR2DL3 (NK Cells/Platelets), KIR2DL4 (NK Cells), KIR3DL1 (NK Cells/Platelets), KIR3DL2 (NK Cells), LILRB1 (Macrophages), LILRB4 (Macrophages), GP6 (Platelets), EPS8L1 (Simple Epithelia), KIR3DL3 (NK Cells/Platelets)	KIR2DL1q, LILRB4e, NLRP2g, NLRP7g
Crohn's/UC	rs6142618	HCK (B Cells/Macrophages/Platelets)	HCKe
Crohn's/UC	rs4911259		DNMT3Bq
Crohn's/UC	rs1569723	CD40 (B Cells), PLTP (Macrophages)	CD40gq, MMP9g, PLTPe
Crohn's/UC	rs913678	CEBPB (Macrophages)	CEBPBg
Crohn's/UC	rs259964	TUBB1 (NK Cells/Platelets)	CTSZe, ZNF831c
Crohn's/UC	rs6062504	PTK6 (Simple Epithelia)	LIME1q, SLC2A4RGq, TNFRSF6Bg, ZGPATq
Crohn's/UC	rs2823286
Crohn's/UC	rs2836878
Crohn's/UC	rs7282490	ICOSLG (B Cells)	ICOSLGg
Crohn's/UC	rs2266959		CCDC116q, MAPK1g, RIMBP3q, UBE2L3q, YDJCc
Crohn's/UC	rs2412970		LIFdg, OSMdg, MTMR3q
Crohn's/UC	rs2413583	APOBEC3G (T Cells)	APOBEC3Ge, ATF4g, TAB1g
† = CellMapper genes ranked within the top 200 for a given cell type; all q-values < 0.05
UC = Ulcerative Colitis

## Sheet: RBCs - van der Harst, et al
Prioritizing GWAS Candidates Using CellMapper, Part 2
Red Blood Cell (RBC) Loci from van der Harst, et al. Nature (2012)
Prioritization Strategies Used by van der Harst, et al. (refer to the original paper for details):
c = coding SNP in linkage disequilibrium (r2 > 0.8)
g = GRAIL (Gene Relationships Across Implicated Loci)
n = genes located within 10 kb of sentinel SNP, or nearest gene
q = eQTL (expression Quantitative Trait Loci)
Phenotype	SNP	CellMapper Erythrocyte Genes (-log10 q-val)	Genes Highlighted in van der Harst, et al.
MCHC	rs1175550	LOC388588 (4.2)	CCDC27n, LRRC48n
MCH	rs3916164		HEYLn
MCV	rs741959	TAL1 (30.9)	TAL1n
MCHC	rs857684	SPTA1 (67.6)	OR6Y1c, OR10Z1nc, SPTA1ncg
RBC	rs7529925		MIR181A1n
MCHC	rs7551442		ATP2B4ng
MCH	rs9660992	TMCC2 (41.7)	TMCC2n
RBC	rs3811444	TRIM58 (50.2), OR2W3 (12.9)	TRIM58nc
PCV	rs4953318		PRKCEn
MCV	rs243070		BCL11An
MCV	rs10207392		ACOXLn
MCV	rs9310736		THRBn
MCV	rs6776003		RASA2n
MCV	rs13061823		XRN1n
MCH	rs11717368		TFRCng
RBC	rs218238		KITn
MCV	rs13152701		BBS7n, CCNA2nq
MCH	rs6914805	GMPR (13)	GMPRnq
MCH	rs1408272		HFEcg, SLC17A3n
MCH	rs13219787		HIST1H2AMn, HIST1H2BOn, HIST1H3Jn
HB	rs2097775	TRIM10 (44.2)	TRIM39-RPP21n
RBC	rs9272219		HLA-DQA1ncq, HLA-DQA2q
MCV	rs9349204		CCND3n
HB	rs9369427		VEGFAn
MCH	rs1008084		CCDC162Pn
MCV	rs9389269		HBS1Ln
MCV	rs590856		CITED2n
MCH	rs736661		QKIn
MCV	rs12718598		IKZF1n
RBC	rs2075672	TFR2 (8.2)	ACTL6Bn, TFR2ng
HB	rs10480300		PRKAG2ng
MCHC	rs4737009	ANK1 (28.1)	ANK1ng
MCHC	rs6987853		C8orf40nq
MCV	rs2236496		RCL1n
RBC	rs579459		ABOn
MCV	rs901683	MARCH8 (38.1)	MARCH8ncq
HB	rs10159477		HK1ng
MCH	rs11190134		NKX2-3n
HB	rs11042125		AKIP1nq, C11orf16nq, NRIP3q, ST5n
PCV	rs7936461		SBF2n
MCV	rs2302264		CORO1Bnq, PTPRCAPnq, RPS6KB2ncq
HB	rs7125949		ARHGEF17cq, P2RY6n
PCV	rs7312105		CACNA1Cn
MCH	rs10849023		CCND2ng
RBC	rs11104870		KITLGn
HB	rs3184504		ATXN2n, SH2B3nc
MCV	rs3829290		ACADSc, MLECn
MCH	rs7155454		FNTBn, MAXn
MCV	rs11627546		SMOC1n
MCH	rs17616316		EIF5n
HB	rs1532085		LIPCn
MCV	rs2572207		DENND4An, PTPLAD1q
MCV	rs8028632		PPCDCn, SCAMP5n
HB	rs11072566		NRG4n
MCHC	rs2867932		DNAJA4q, WDR61n
MCH	rs11248850	HBQ1 (46.5), HBM (40), HBZ (11.3), HBA2 (1.9)	NPRL3n
RBC	rs2271294	RANBP10 (7.8)	CTRLc, DUS2Lq, EDC4n, NUTF2n, PSMB10c
MCHC	rs10445033		PIEZO1n
MCH	rs888424		SPECC1n
MCH	rs2070265		C17orf63n, ERAL1q, NEK8n, TRAF4nq
RBC	rs8182252		CDK12q, NEUROD2n
MCHC	rs2269906	SLC4A1 (115.5), RUNDC3A (3.1)	SLC4A1g, UBTFn
RBC	rs12150672		ARHGAP27q, ARL17Bq, C17orf69cq, CRHR1nc, SPPL2Cc, KANSL1c, MAPTc, STHc
HB	rs4969184		PGS1nq
MCH	rs4890633		C18orf25nq
HB	rs2159213		AP3D1n
MCV	rs732716	UBXN6 (2.3)	MPNDn, SH3GL1n, UBXN6c
MCH	rs741702	KLF1 (84.7), RAD23A (3.1)	CALRq, FARSAnq, SYCE2n
MCV	rs3892630		NUDT19nc
MCV	rs737092	RBM38 (19.6)	RBM38n
PCV	rs2032314		ATP5On
MCV	rs5754217		UBE2L3nq, YDJCc
MCH	rs5749446	FBXO7 (25.8)	FBXO7ncg
MCH	rs855791		KCTD17n, TMPRSS6nc
MCV	rs140522		TYMPnq, NCAPH2n, ODF3Bn, SCO2n
MCH = Mean Cell Haemoglobin
MCHC = Mean Cell Haemoglobin Concentration
MVC = Mean Cell Volume
PCV = Packed Cell Volume
RBC = Red Blood Cell Count

## Sheet: Platelets - Gieger, et al
Prioritizing GWAS Candidates Using CellMapper, Part 3
Platelet Loci from Gieger, et al. Nature (2011)
Gieger, et al. focused exclusively on positional candidates: genes within 10 kb (if any), or closest gene within 250 kb
Phenotype	SNP	CellMapper Platelet Genes (-log10 q-val)	Genes Highlighted in Geiger, et al.
MPV	rs17396340		KIF1B
PLT	rs2336384		MFN2
MPV	rs10914144		DNM3
PLT	rs10914144
MPV	rs1172130		TMCC2
PLT	rs1668871
PLT	rs7550918		LOC148824
PLT	rs3811444	TRIM58 (9.2), OR2W3 (1)	TRIM58
PLT	rs1260326		GCKR
MPV	rs649729		EHD3
PLT	rs625132
PLT	rs17030845		THADA
MPV	rs4305276		ANKMY1
PLT	rs7616006		SYN2
PLT	rs7641175		SATB1
MPV	rs1354034		ARHGEF3
PLT	rs1354034
PLT	rs3792366		PDIA5
MPV	rs10512627		KALRN
MPV	rs11734132		KIAA0232
PLT	rs7694379		HSD17B13
MPV	rs2227831		F2R
PLT	rs17568628
PLT	rs700585		MEF2C
MPV	rs4521516
PLT	rs2070729		IRF1
MPV	rs10076782		RNF145
PLT	rs441460		LRRC16
PLT	rs3819299	NCR3 (1.7), LST1 (0.8)	HLA-B
PLT	rs399604		HLA-DOA
PLT	rs210134		BAK1
PLT	rs9399137		HBS1L, MYB
MPV	rs342293		FLJ36031, PIK3CG
PLT	rs342275
PLT	rs4731120		WASL
PLT	rs6993770		ZFPM2
PLT	rs6995402		PLEC1
MPV	rs10813766		DOCK8
PLT	rs409801		AK3
PLT	rs13300663		RCL1
PLT	rs3731211		CDKN2A
PLT	rs11789898		BRD3
MPV	rs7075195		JMJD1C
PLT	rs10761731
PLT	rs505404		PSMD13, COX8BP, NLRP6
MPV	rs17655730
PLT	rs4246215		FEN1
PLT	rs4938642		CBL
MPV	rs1558324		CD9, VWF
PLT	rs7342306
MPV	rs2015599		MLSTD1
MPV	rs10876550	NFE2 (4.6)	COPZ, NFE2, HNRNPA1, CBX5
MPV	rs2950390		PTGES3, SNORD59A, SNORD59B, ATP5B, BAZ2A
PLT	rs941207
PLT	rs3184504		SH2B3
PLT	rs17824620		RPH3A, MIR1302-1, PTPN11
MPV	rs7961894		WDR66
PLT	rs7961894
PLT	rs4148441		ABCC4
MPV	rs7317038		GRTP1
PLT	rs8022206		RAD51L1
PLT	rs8006385		ITPK1
PLT	rs7149242		C14orf70, DLK1
PLT	rs11628318		RCOR1
PLT	rs2297067		C14orf73
MPV	rs944002
MPV	rs3000073		BRF1
PLT	rs3809566		TPM1
PLT	rs1719271		ANKDD1A
PLT	rs6065	GP1BA (4.9)	GP1BA
PLT	rs397969		AKAP10
MPV	rs8076739		TAOK1
PLT	rs559972
PLT	rs10512472		SNORD7, PEX12, AP2B1
MPV	rs16971217
PLT	rs708382	ITGA2B (41.4)	FAM171A2, ITGA2B
PLT	rs11082304		CABLES1
MPV	rs12969657	CD226 (3.4)	CD226
MPV	rs8109288		TPM4
PLT	rs8109288
PLT	rs17356664		EXOC3L2
MPV	rs13042885		SIRPA
MPV	rs4812048	TUBB1 (58.1)	CTSZ, TUBB1
PLT	rs1034566		ARVCF
PLT	rs6141		THPO
PLT = Platelet Count
MPV = Mean Platelet Volume
